# Supplementary material for: 3,4,7,8-Tetra­methyl-1,10-phenanthrolin-1-ium nitrate monohydrate
Source: Acta Crystallogr Sect E Struct Rep Online. 2012 May 31;68(Pt 6):o1931–2. doi: 10.1107/S1600536812023318 (PMC3379486; doi:10.1107/S1600536812023318)
Supplement: Supplementary file 1 [file e-68-o1931-sup1.cif]

##############################################################################
#                                                                            #
# This CIF contains the data in a paper accepted for publication in          #
# Acta Crystallographica Section E. It conforms to the requirements of       #
# Notes for Authors for Acta Crystallographica Section E, and has been       #
# peer reviewed under the auspices of the IUCr Commission on Journals.       #
#                                                                            #
# Full details of the Crystallographic Information File format               #
# are given in the paper "The Crystallographic Information File (CIF):       #
# a New Standard Archive File for Crystallography" by S. R. Hall, F. H.      #
# Allen and I. D. Brown [Acta Cryst. (1991), A47, 655-685].                  #
#                                                                            #
# The current version of the core CIF dictionary is obtainable from          #
# ftp://ftp.iucr.org/pub/cif_core.dic.                                       #
#                                                                            #
# Software is freely available for graphical display of the structure(s)     #
# in this CIF. For information consult the CIF software page                 #
# http://www.iucr.org/resources/cif/software.                                #
#                                                                            #
# This file may be used for bona fide research purposes within the           #
# scientific community so long as proper attribution is given to the journal # 
# article from which it was obtained.                                        #
#                                                                            #
##############################################################################
data_I
_audit_creation_method     SHELXL-97
_chemical_name_systematic
;
3,4,7,8-Tetramethyl-1,10-phenanthrolin-1-ium nitrate monohydrate
;
_chemical_name_common     ?
_chemical_formula_moiety     'C16 H17 N2 +, N O3 -, H2 O'
_chemical_formula_sum     'C16 H19 N3 O4'
_chemical_formula_iupac     'C16 H17 N2 +, N O3 -, H2 O'
_chemical_formula_weight     317.34
_chemical_melting_point     ?
_symmetry_cell_setting     orthorhombic
_symmetry_space_group_name_H-M     'C m c a'
_symmetry_space_group_name_Hall     '-C 2bc 2'
loop_
    _symmetry_equiv_pos_as_xyz
    'x, y, z'
    '-x, -y+1/2, z+1/2'
    '-x, y+1/2, -z+1/2'
    'x, -y, -z'
    'x+1/2, y+1/2, z'
    '-x+1/2, -y+1, z+1/2'
    '-x+1/2, y+1, -z+1/2'
    'x+1/2, -y+1/2, -z'
    '-x, -y, -z'
    'x, y-1/2, -z-1/2'
    'x, -y-1/2, z-1/2'
    '-x, y, z'
    '-x+1/2, -y+1/2, -z'
    'x+1/2, y, -z-1/2'
    'x+1/2, -y, z-1/2'
    '-x+1/2, y+1/2, z'
_cell_length_a     6.7401(8)
_cell_length_b     24.090(3)
_cell_length_c     19.254(2)
_cell_angle_alpha     90.00
_cell_angle_beta     90.00
_cell_angle_gamma     90.00
_cell_volume     3126.1(6)
_cell_formula_units_Z     8
_cell_measurement_reflns_used     2972
_cell_measurement_theta_min     2.71
_cell_measurement_theta_max     24.95
_cell_measurement_temperature     296(2)
_exptl_crystal_description     block
_exptl_crystal_colour     colorless
_exptl_crystal_size_max     0.37
_exptl_crystal_size_mid     0.30
_exptl_crystal_size_min     0.21
_exptl_crystal_density_diffrn     1.349
_exptl_crystal_density_meas     ?
_exptl_crystal_density_method     'not measured'
_exptl_crystal_F_000     1344
_exptl_absorpt_coefficient_mu     0.098
_exptl_absorpt_correction_type     none
_exptl_absorpt_process_details     ?
_exptl_absorpt_correction_T_min     ?
_exptl_absorpt_correction_T_max     ?
_exptl_special_details     ?
_diffrn_ambient_temperature     296(2)
_diffrn_radiation_type     MoK\a
_diffrn_radiation_wavelength     0.71073
_diffrn_radiation_source     'fine-focus sealed tube'
_diffrn_radiation_monochromator     graphite
_diffrn_measurement_device_type     'Bruker SMART 1000 CCD area-detector'
_diffrn_measurement_method     '\f and \w scans'
_diffrn_detector_area_resol_mean     ?
_diffrn_reflns_number     11308
_diffrn_reflns_av_R_equivalents     0.0288
_diffrn_reflns_av_sigmaI/netI     0.0186
_diffrn_reflns_theta_min     2.71
_diffrn_reflns_theta_max     25.50
_diffrn_reflns_theta_full     25.50
_diffrn_measured_fraction_theta_max     0.998
_diffrn_measured_fraction_theta_full     0.998
_diffrn_reflns_limit_h_min     -8
_diffrn_reflns_limit_h_max     7
_diffrn_reflns_limit_k_min     -28
_diffrn_reflns_limit_k_max     28
_diffrn_reflns_limit_l_min     -23
_diffrn_reflns_limit_l_max     23
_diffrn_standards_number     ?
_diffrn_standards_interval_count     ?
_diffrn_standards_interval_time     ?
_diffrn_standards_decay_%     ?
_refine_special_details
;
Refinement of <i>F</i>^2^ against ALL reflections. The weighted <i>R</i>-factor
<i>wR</i> and goodness of fit <i>S</i> are based on <i>F</i>^2^, conventional
<i>R</i>-factors <i>R</i> are based on <i>F</i>, with <i>F</i> set to zero for
negative <i>F</i>^2^. The threshold expression of <i>F</i>^2^ >
\s(<i>F</i>^2^) is used only for calculating <i>R</i>-factors(gt) <i>etc</i>.
and is not relevant to the choice of reflections for refinement.
<i>R</i>-factors based on <i>F</i>^2^ are statistically about twice as large
as those based on <i>F</i>, and <i>R</i>- factors based on ALL data will be
even larger.
;
_reflns_number_total     1585
_reflns_number_gt     1149
_reflns_threshold_expression     I>2sigma(I)
_refine_ls_structure_factor_coef     Fsqd
_refine_ls_matrix_type     full
_refine_ls_R_factor_all     0.0712
_refine_ls_R_factor_gt     0.0520
_refine_ls_wR_factor_gt     0.1342
_refine_ls_wR_factor_ref     0.1534
_refine_ls_goodness_of_fit_ref     1.026
_refine_ls_restrained_S_all     1.026
_refine_ls_number_reflns     1585
_refine_ls_number_parameters     143
_refine_ls_number_restraints     0
_refine_ls_hydrogen_treatment     constr
_refine_ls_weighting_scheme     calc
_refine_ls_weighting_details
         'calc w=1/[\s^2^(Fo^2^)+(0.0707P)^2^+2.7655P] where P=(Fo^2^+2Fc^2^)/3'
_atom_sites_solution_hydrogens     geom
_atom_sites_solution_primary     direct
_atom_sites_solution_secondary     difmap
_refine_ls_shift/su_max     0.000
_refine_ls_shift/su_mean     0.000
_refine_diff_density_max     0.221
_refine_diff_density_min     -0.271
_refine_ls_extinction_method     none
_refine_ls_extinction_coef     ?
loop_
    _atom_type_symbol
    _atom_type_description
    _atom_type_scat_dispersion_real
    _atom_type_scat_dispersion_imag
    _atom_type_scat_source
    'C' 'C' 0.0033 0.0016
                         'International Tables Vol C Tables 4.2.6.8 and 6.1.1.4'
    'H' 'H' 0.0000 0.0000
                         'International Tables Vol C Tables 4.2.6.8 and 6.1.1.4'
    'N' 'N' 0.0061 0.0033
                         'International Tables Vol C Tables 4.2.6.8 and 6.1.1.4'
    'O' 'O' 0.0106 0.0060
                         'International Tables Vol C Tables 4.2.6.8 and 6.1.1.4'
_computing_data_collection     'SMART (Bruker, 1997)'
_computing_cell_refinement     'SAINT (Bruker, 1997)'
_computing_data_reduction     'SAINT (Bruker, 1997)'
_computing_structure_solution     'SHELXTL (Sheldrick, 2008)'
_computing_structure_refinement     'SHELXTL (Sheldrick, 2008)'
_computing_molecular_graphics     'SHELXTL (Sheldrick, 2008)'
_computing_publication_material     'publCIF (Westrip, 2010)'
loop_
    _atom_site_type_symbol
    _atom_site_label
    _atom_site_fract_x
    _atom_site_fract_y
    _atom_site_fract_z
    _atom_site_U_iso_or_equiv
    _atom_site_adp_type
    _atom_site_calc_flag
    _atom_site_refinement_flags
    _atom_site_occupancy
    _atom_site_symmetry_multiplicity
    _atom_site_disorder_assembly
    _atom_site_disorder_group
    C C1 1.0000 0.19047(14) 0.08694(15) 0.0642(9) Uani d S 1 2 . .
    H H1 1.0000 0.1825 0.0397 0.077 Uiso calc SR 1 2 . .
    C C2 1.0000 0.24624(14) 0.10669(16) 0.0618(8) Uani d S 1 2 . .
    C C3 1.0000 0.25954(12) 0.17669(16) 0.0550(8) Uani d S 1 2 . .
    C C4 1.0000 0.21518(11) 0.22551(14) 0.0474(7) Uani d S 1 2 . .
    C C5 1.0000 0.22191(12) 0.29933(15) 0.0517(7) Uani d S 1 2 . .
    H H5 1.0000 0.2576 0.3177 0.062 Uiso calc SR 1 2 . .
    C C6 1.0000 0.17823(11) 0.34314(14) 0.0520(7) Uani d S 1 2 . .
    H H6 1.0000 0.1847 0.3908 0.062 Uiso calc SR 1 2 . .
    C C7 1.0000 0.12218(11) 0.31849(13) 0.0485(7) Uani d S 1 2 . .
    C C8 1.0000 0.07458(12) 0.36186(14) 0.0561(8) Uani d S 1 2 . .
    C C9 1.0000 0.02213(12) 0.33180(16) 0.0635(9) Uani d S 1 2 . .
    C C10 1.0000 0.01823(12) 0.26008(17) 0.0660(9) Uani d S 1 2 . .
    H H10 1.0000 -0.0168 0.2396 0.079 Uiso calc SR 1 2 . .
    C C11 1.0000 0.11486(10) 0.24627(14) 0.0483(7) Uani d S 1 2 . .
    C C12 1.0000 0.16081(12) 0.19900(13) 0.0485(7) Uani d S 1 2 . .
    C C13 1.0000 0.29005(16) 0.05051(19) 0.0890(12) Uani d S 1 2 . .
    H H13A 1.0207 0.2728 0.0062 0.134 Uiso calc PR 0.50 1 . .
    H H13B 1.1046 0.3162 0.0592 0.134 Uiso calc PR 0.50 1 . .
    H H13C 0.8747 0.3090 0.0505 0.134 Uiso calc PR 0.50 1 . .
    C C14 1.0000 0.31938(13) 0.1996(2) 0.0764(10) Uani d S 1 2 . .
    H H14A 0.8712 0.3352 0.1918 0.115 Uiso calc PR 0.50 1 . .
    H H14B 1.0972 0.3397 0.1734 0.115 Uiso calc PR 0.50 1 . .
    H H14C 1.0316 0.3214 0.2481 0.115 Uiso calc PR 0.50 1 . .
    C C15 1.0000 0.08170(15) 0.43955(15) 0.0770(11) Uani d S 1 2 . .
    H H15A 0.9482 0.0488 0.4610 0.116 Uiso calc PR 0.50 1 . .
    H H15B 0.9186 0.1129 0.4518 0.116 Uiso calc PR 0.50 1 . .
    H H15C 1.1332 0.0880 0.4554 0.116 Uiso calc PR 0.50 1 . .
    C C16 1.0000 -0.03134(13) 0.3737(2) 0.0912(13) Uani d S 1 2 . .
    H H16A 1.0869 -0.0274 0.4129 0.137 Uiso calc PR 0.50 1 . .
    H H16B 1.0453 -0.0614 0.3450 0.137 Uiso calc PR 0.50 1 . .
    H H16C 0.8679 -0.0390 0.3896 0.137 Uiso calc PR 0.50 1 . .
    N N1 1.0000 0.14820(10) 0.13060(11) 0.0570(7) Uani d S 1 2 . .
    N N2 1.0000 0.06277(9) 0.21952(11) 0.0574(7) Uani d S 1 2 . .
    H H2 1.0000 0.0585 0.1752 0.069 Uiso calc SR 1 2 . .
    N N3 0.5000 0.38702(12) 0.09781(14) 0.0702(8) Uani d S 1 2 . .
    O O1 0.5000 0.41620(12) 0.04627(14) 0.1338(15) Uani d S 1 2 . .
    O O2 0.5000 0.40810(14) 0.15514(15) 0.1348(15) Uani d S 1 2 . .
    O O3 0.5000 0.33707(11) 0.09262(15) 0.1115(11) Uani d S 1 2 . .
    O O4 0.0000 0.02821(10) 0.08654(12) 0.1174(13) Uani d S 1 2 . .
    H H2W 0.0000 0.0477 0.0512 0.176 Uiso d SR 1 2 . .
    H H1W 0.0000 -0.0058 0.0779 0.176 Uiso d SR 1 2 . .
loop_
    _atom_site_aniso_label
    _atom_site_aniso_U_11
    _atom_site_aniso_U_22
    _atom_site_aniso_U_33
    _atom_site_aniso_U_12
    _atom_site_aniso_U_13
    _atom_site_aniso_U_23
    C1 0.080(2) 0.077(2) 0.0361(15) 0.000 0.000 0.0103(14)
    C2 0.066(2) 0.067(2) 0.0532(18) 0.000 0.000 0.0177(15)
    C3 0.0574(18) 0.0486(16) 0.0589(18) 0.000 0.000 0.0098(13)
    C4 0.0515(16) 0.0464(15) 0.0444(15) 0.000 0.000 0.0003(11)
    C5 0.0607(18) 0.0442(15) 0.0501(16) 0.000 0.000 -0.0088(12)
    C6 0.0679(19) 0.0516(16) 0.0365(14) 0.000 0.000 -0.0074(12)
    C7 0.0616(18) 0.0480(15) 0.0360(13) 0.000 0.000 -0.0022(11)
    C8 0.078(2) 0.0541(17) 0.0366(14) 0.000 0.000 0.0036(12)
    C9 0.093(2) 0.0498(17) 0.0477(17) 0.000 0.000 0.0039(13)
    C10 0.101(3) 0.0448(16) 0.0521(18) 0.000 0.000 -0.0060(13)
    C11 0.0632(18) 0.0475(15) 0.0343(13) 0.000 0.000 -0.0024(11)
    C12 0.0574(17) 0.0528(16) 0.0354(13) 0.000 0.000 0.0007(11)
    C13 0.110(3) 0.091(3) 0.067(2) 0.000 0.000 0.036(2)
    C14 0.091(3) 0.055(2) 0.083(2) 0.000 0.000 0.0130(17)
    C15 0.125(3) 0.070(2) 0.0363(15) 0.000 0.000 0.0060(14)
    C16 0.149(4) 0.053(2) 0.072(2) 0.000 0.000 0.0145(17)
    N1 0.0772(17) 0.0600(14) 0.0338(11) 0.000 0.000 0.0002(10)
    N2 0.0918(19) 0.0467(13) 0.0336(11) 0.000 0.000 -0.0057(10)
    N3 0.095(2) 0.0645(18) 0.0508(16) 0.000 0.000 -0.0033(13)
    O1 0.259(5) 0.0823(19) 0.0605(16) 0.000 0.000 0.0153(15)
    O2 0.233(4) 0.104(2) 0.0669(18) 0.000 0.000 -0.0228(17)
    O3 0.178(3) 0.0621(17) 0.095(2) 0.000 0.000 0.0016(15)
    O4 0.238(4) 0.0661(15) 0.0483(14) 0.000 0.000 -0.0128(11)
_geom_special_details
;
All e.s.d.'s (except the e.s.d. in the dihedral angle between two l.s. planes)
are estimated using the full covariance matrix. The cell e.s.d.'s are taken
into account individually in the estimation of e.s.d.'s in distances, angles
and torsion angles; correlations between e.s.d.'s in cell parameters are only
used when they are defined by crystal symmetry. An approximate (isotropic)
treatment of cell e.s.d.'s is used for estimating e.s.d.'s involving l.s.
planes.
;
loop_
    _geom_bond_atom_site_label_1
    _geom_bond_atom_site_label_2
    _geom_bond_site_symmetry_2
    _geom_bond_distance
    _geom_bond_publ_flag
    C1 N1 . 1.320(4) ?
    C1 C2 . 1.396(5) ?
    C1 H1 . 0.9300 ?
    C2 C3 . 1.385(4) ?
    C2 C13 . 1.511(4) ?
    C3 C4 . 1.423(4) ?
    C3 C14 . 1.508(4) ?
    C4 C12 . 1.406(4) ?
    C4 C5 . 1.431(4) ?
    C5 C6 . 1.349(4) ?
    C5 H5 . 0.9300 ?
    C6 C7 . 1.431(4) ?
    C6 H6 . 0.9300 ?
    C7 C11 . 1.402(4) ?
    C7 C8 . 1.419(4) ?
    C8 C9 . 1.390(4) ?
    C8 C15 . 1.506(4) ?
    C9 C10 . 1.384(5) ?
    C9 C16 . 1.520(4) ?
    C10 N2 . 1.327(4) ?
    C10 H10 . 0.9300 ?
    C11 N2 . 1.356(3) ?
    C11 C12 . 1.433(4) ?
    C12 N1 . 1.351(3) ?
    C13 H13A . 0.9600 ?
    C13 H13B . 0.9600 ?
    C13 H13C . 0.9600 ?
    C14 H14A . 0.9600 ?
    C14 H14B . 0.9600 ?
    C14 H14C . 0.9600 ?
    C15 H15A . 0.9600 ?
    C15 H15B . 0.9600 ?
    C15 H15C . 0.9600 ?
    C16 H16A . 0.9600 ?
    C16 H16B . 0.9600 ?
    C16 H16C . 0.9600 ?
    N2 H2 . 0.8600 ?
    N3 O3 . 1.208(4) ?
    N3 O2 . 1.215(4) ?
    N3 O1 . 1.216(4) ?
    O4 H2W . 0.8276 ?
    O4 H1W . 0.8365 ?
loop_
    _geom_angle_atom_site_label_1
    _geom_angle_atom_site_label_2
    _geom_angle_atom_site_label_3
    _geom_angle_site_symmetry_1
    _geom_angle_site_symmetry_3
    _geom_angle
    _geom_angle_publ_flag
    N1 C1 C2 . . 124.7(3) ?
    N1 C1 H1 . . 117.7 ?
    C2 C1 H1 . . 117.7 ?
    C3 C2 C1 . . 119.2(3) ?
    C3 C2 C13 . . 122.3(3) ?
    C1 C2 C13 . . 118.5(3) ?
    C2 C3 C4 . . 118.0(3) ?
    C2 C3 C14 . . 120.4(3) ?
    C4 C3 C14 . . 121.7(3) ?
    C12 C4 C3 . . 117.4(2) ?
    C12 C4 C5 . . 117.8(2) ?
    C3 C4 C5 . . 124.8(3) ?
    C6 C5 C4 . . 122.2(3) ?
    C6 C5 H5 . . 118.9 ?
    C4 C5 H5 . . 118.9 ?
    C5 C6 C7 . . 121.9(2) ?
    C5 C6 H6 . . 119.0 ?
    C7 C6 H6 . . 119.0 ?
    C11 C7 C8 . . 118.8(2) ?
    C11 C7 C6 . . 116.6(2) ?
    C8 C7 C6 . . 124.6(2) ?
    C9 C8 C7 . . 119.3(2) ?
    C9 C8 C15 . . 121.2(3) ?
    C7 C8 C15 . . 119.5(3) ?
    C10 C9 C8 . . 118.5(3) ?
    C10 C9 C16 . . 118.2(3) ?
    C8 C9 C16 . . 123.3(3) ?
    N2 C10 C9 . . 122.2(3) ?
    N2 C10 H10 . . 118.9 ?
    C9 C10 H10 . . 118.9 ?
    N2 C11 C7 . . 119.5(2) ?
    N2 C11 C12 . . 118.3(2) ?
    C7 C11 C12 . . 122.2(2) ?
    N1 C12 C4 . . 124.3(2) ?
    N1 C12 C11 . . 116.4(2) ?
    C4 C12 C11 . . 119.3(2) ?
    C2 C13 H13A . . 109.5 ?
    C2 C13 H13B . . 109.5 ?
    H13A C13 H13B . . 109.5 ?
    C2 C13 H13C . . 109.5 ?
    H13A C13 H13C . . 109.5 ?
    H13B C13 H13C . . 109.5 ?
    C3 C14 H14A . . 109.5 ?
    C3 C14 H14B . . 109.5 ?
    H14A C14 H14B . . 109.5 ?
    C3 C14 H14C . . 109.5 ?
    H14A C14 H14C . . 109.5 ?
    H14B C14 H14C . . 109.5 ?
    C8 C15 H15A . . 109.5 ?
    C8 C15 H15B . . 109.5 ?
    H15A C15 H15B . . 109.5 ?
    C8 C15 H15C . . 109.5 ?
    H15A C15 H15C . . 109.5 ?
    H15B C15 H15C . . 109.5 ?
    C9 C16 H16A . . 109.5 ?
    C9 C16 H16B . . 109.5 ?
    H16A C16 H16B . . 109.5 ?
    C9 C16 H16C . . 109.5 ?
    H16A C16 H16C . . 109.5 ?
    H16B C16 H16C . . 109.5 ?
    C1 N1 C12 . . 116.5(3) ?
    C10 N2 C11 . . 121.6(2) ?
    C10 N2 H2 . . 119.2 ?
    C11 N2 H2 . . 119.2 ?
    O3 N3 O2 . . 119.4(3) ?
    O3 N3 O1 . . 120.6(3) ?
    O2 N3 O1 . . 120.0(3) ?
    H2W O4 H1W . . 113.2 ?
loop_
    _geom_torsion_atom_site_label_1
    _geom_torsion_atom_site_label_2
    _geom_torsion_atom_site_label_3
    _geom_torsion_atom_site_label_4
    _geom_torsion_site_symmetry_1
    _geom_torsion_site_symmetry_2
    _geom_torsion_site_symmetry_3
    _geom_torsion_site_symmetry_4
    _geom_torsion
    _geom_torsion_publ_flag
    N1 C1 C2 C3 . . . . 0.0 ?
    N1 C1 C2 C13 . . . . 180.0 ?
    C1 C2 C3 C4 . . . . 0.0 ?
    C13 C2 C3 C4 . . . . 180.0 ?
    C1 C2 C3 C14 . . . . 180.0 ?
    C13 C2 C3 C14 . . . . 0.0 ?
    C2 C3 C4 C12 . . . . 0.0 ?
    C14 C3 C4 C12 . . . . 180.0 ?
    C2 C3 C4 C5 . . . . 180.0 ?
    C14 C3 C4 C5 . . . . 0.0 ?
    C12 C4 C5 C6 . . . . 0.0 ?
    C3 C4 C5 C6 . . . . 180.0 ?
    C4 C5 C6 C7 . . . . 0.0 ?
    C5 C6 C7 C11 . . . . 0.0 ?
    C5 C6 C7 C8 . . . . 180.0 ?
    C11 C7 C8 C9 . . . . 0.0 ?
    C6 C7 C8 C9 . . . . 180.0 ?
    C11 C7 C8 C15 . . . . 180.0 ?
    C6 C7 C8 C15 . . . . 0.0 ?
    C7 C8 C9 C10 . . . . 0.0 ?
    C15 C8 C9 C10 . . . . 180.0 ?
    C7 C8 C9 C16 . . . . 180.0 ?
    C15 C8 C9 C16 . . . . 0.0 ?
    C8 C9 C10 N2 . . . . 0.0 ?
    C16 C9 C10 N2 . . . . 180.0 ?
    C8 C7 C11 N2 . . . . 0.0 ?
    C6 C7 C11 N2 . . . . 180.0 ?
    C8 C7 C11 C12 . . . . 180.0 ?
    C6 C7 C11 C12 . . . . 0.0 ?
    C3 C4 C12 N1 . . . . 0.0 ?
    C5 C4 C12 N1 . . . . 180.0 ?
    C3 C4 C12 C11 . . . . 180.0 ?
    C5 C4 C12 C11 . . . . 0.0 ?
    N2 C11 C12 N1 . . . . 0.0 ?
    C7 C11 C12 N1 . . . . 180.0 ?
    N2 C11 C12 C4 . . . . 180.0 ?
    C7 C11 C12 C4 . . . . 0.0 ?
    C2 C1 N1 C12 . . . . 0.0 ?
    C4 C12 N1 C1 . . . . 0.0 ?
    C11 C12 N1 C1 . . . . 180.0 ?
    C9 C10 N2 C11 . . . . 0.0 ?
    C7 C11 N2 C10 . . . . 0.0 ?
    C12 C11 N2 C10 . . . . 180.0 ?
loop_
    _geom_hbond_atom_site_label_D
    _geom_hbond_atom_site_label_H
    _geom_hbond_atom_site_label_A
    _geom_hbond_site_symmetry_A
    _geom_hbond_distance_DH
    _geom_hbond_distance_HA
    _geom_hbond_distance_DA
    _geom_hbond_angle_DHA
    N2 H2 O4 1_655 0.86 1.86 2.692(3) 163.7
    O4 H1W O1 5_445 0.84 1.97 2.808(4) 173.5
    O4 H2W O1 13 0.83 2.07 2.886(4) 170.2
_iucr_refine_instructions_details
;
TITL C in Cmca
CELL 0.71073   6.7401  24.0896  19.2536  90.000  90.000  90.000
ZERR   8.00   0.0008   0.0028   0.0022   0.000   0.000   0.000
LATT 7
SYMM -X, 0.5-Y, 0.5+Z
SYMM -X, 0.5+Y, 0.5-Z
SYMM X, -Y, -Z
SFAC C  H  N  O
UNIT 128  152  24  32
OMIT -3 51
L.S. 10
ACTA
BOND $H
FMAP 2
PLAN 20
SIZE 0.37 0.30 0.21
HTAB O4 N3_$3
HTAB O4 O2_$3
HTAB O4 O1_$3
HTAB O4 O1_$2
HTAB N2 O4_$1
EQIV $3 x-1/2, y-1/2, z
EQIV $2 -x+1/2, -y+1/2, -z
EQIV $1 x+1, y, z
HTAB
CONF
TEMP 23.000
WGHT    0.070700    2.765500
FVAR       0.13060
MOLE 6
C1    1    1.000000    0.190469    0.086941    10.50000    0.07990    0.07664 =
         0.03608    0.01028    0.00000    0.00000
AFIX  43
H1    2    1.000000    0.182530    0.039671    10.50000   -1.20000
AFIX   0
C2    1    1.000000    0.246243    0.106692    10.50000    0.06560    0.06653 =
         0.05322    0.01771    0.00000    0.00000
C3    1    1.000000    0.259539    0.176685    10.50000    0.05738    0.04864 =
         0.05893    0.00979    0.00000    0.00000
C4    1    1.000000    0.215178    0.225506    10.50000    0.05149    0.04639 =
         0.04440    0.00028    0.00000    0.00000
C5    1    1.000000    0.221910    0.299327    10.50000    0.06070    0.04423 =
         0.05010   -0.00878    0.00000    0.00000
AFIX  43
H5    2    1.000000    0.257606    0.317723    10.50000   -1.20000
AFIX   0
C6    1    1.000000    0.178228    0.343143    10.50000    0.06794    0.05161 =
         0.03646   -0.00737    0.00000    0.00000
AFIX  43
H6    2    1.000000    0.184715    0.390759    10.50000   -1.20000
AFIX   0
C7    1    1.000000    0.122182    0.318487    10.50000    0.06157    0.04799 =
         0.03602   -0.00222    0.00000    0.00000
C8    1    1.000000    0.074575    0.361863    10.50000    0.07760    0.05409 =
         0.03659    0.00358    0.00000    0.00000
C9    1    1.000000    0.022127    0.331804    10.50000    0.09317    0.04978 =
         0.04766    0.00389    0.00000    0.00000
C10   1    1.000000    0.018230    0.260079    10.50000    0.10122    0.04481 =
         0.05209   -0.00600    0.00000    0.00000
AFIX  43
H10   2    1.000000   -0.016750    0.239641    10.50000   -1.20000
AFIX   0
C11   1    1.000000    0.114861    0.246269    10.50000    0.06324    0.04747 =
         0.03434   -0.00243    0.00000    0.00000
C12   1    1.000000    0.160808    0.198995    10.50000    0.05737    0.05282 =
         0.03541    0.00071    0.00000    0.00000
C13   1    1.000000    0.290048    0.050512    10.50000    0.10960    0.09064 =
         0.06689    0.03575    0.00000    0.00000
AFIX 137
H13A  2    1.020699    0.272752    0.006181    10.50000   -1.50000
H13B  2    1.104555    0.316200    0.059215    10.50000   -1.50000
H13C  2    0.874746    0.309020    0.050450    10.50000   -1.50000
AFIX   0
C14   1    1.000000    0.319383    0.199594    10.50000    0.09127    0.05514 =
         0.08279    0.01297    0.00000    0.00000
AFIX 137
H14A  2    0.871165    0.335185    0.191781    10.50000   -1.50000
H14B  2    1.097213    0.339669    0.173446    10.50000   -1.50000
H14C  2    1.031622    0.321402    0.248145    10.50000   -1.50000
AFIX   0
C15   1    1.000000    0.081705    0.439550    10.50000    0.12472    0.07013 =
         0.03630    0.00600    0.00000    0.00000
AFIX 137
H15A  2    0.948188    0.048783    0.461009    10.50000   -1.50000
H15B  2    0.918616    0.112911    0.451796    10.50000   -1.50000
H15C  2    1.133196    0.087966    0.455380    10.50000   -1.50000
AFIX   0
C16   1    1.000000   -0.031342    0.373696    10.50000    0.14869    0.05331 =
         0.07159    0.01451    0.00000    0.00000
AFIX 137
H16A  2    1.086866   -0.027394    0.412900    10.50000   -1.50000
H16B  2    1.045252   -0.061374    0.345005    10.50000   -1.50000
H16C  2    0.867881   -0.039033    0.389645    10.50000   -1.50000
AFIX   0
N1    3    1.000000    0.148197    0.130603    10.50000    0.07720    0.06002 =
         0.03377    0.00022    0.00000    0.00000
N2    3    1.000000    0.062772    0.219519    10.50000    0.09184    0.04667 =
         0.03363   -0.00575    0.00000    0.00000
AFIX  43
H2    2    1.000000    0.058504    0.175172    10.50000   -1.20000
AFIX   0
N3    3    0.500000    0.387023    0.097805    10.50000    0.09533    0.06449 =
         0.05084   -0.00334    0.00000    0.00000
O1    4    0.500000    0.416199    0.046266    10.50000    0.25862    0.08226 =
         0.06054    0.01527    0.00000    0.00000
O2    4    0.500000    0.408102    0.155141    10.50000    0.23323    0.10436 =
         0.06690   -0.02280    0.00000    0.00000
O3    4    0.500000    0.337066    0.092616    10.50000    0.17761    0.06206 =
         0.09493    0.00158    0.00000    0.00000
O4    4    0.000000    0.028215    0.086537    10.50000    0.23803    0.06605 =
         0.04826   -0.01282    0.00000    0.00000
AFIX   3
H2W   2    0.000000    0.047741    0.051170    10.50000   -1.50000
H1W   2    0.000000   -0.005815    0.077904    10.50000   -1.50000
HKLF 4
REM  C in Cmca
REM R1 =  0.0520 for   1149 Fo > 4sig(Fo)  and  0.0712 for all   1585 data
REM    143 parameters refined using      0 restraints
END
WGHT      0.0728      2.7071
REM Highest difference peak  0.221,  deepest hole -0.271,  1-sigma level  0.039
Q1    1   0.5000  0.4409  0.1152  10.50000  0.05    0.22
Q2    1   0.4239  0.4338  0.1097  11.00000  0.05    0.17
Q3    1   0.3743  0.3906  0.0297  11.00000  0.05    0.16
Q4    1   0.3597  0.3593  0.0771  11.00000  0.05    0.14
Q5    1   1.0000  0.2941  0.1891  10.50000  0.05    0.13
Q6    1   0.3665  0.4045  0.1308  11.00000  0.05    0.12
Q7    1   1.0277  0.1405  0.2227  11.00000  0.05    0.12
Q8    1   0.9364  0.1176  0.2877  11.00000  0.05    0.12
Q9    1   0.3914  0.4087  0.0651  11.00000  0.05    0.11
Q10   1   1.0000  0.3396  0.0633  10.50000  0.05    0.11
Q11   1   0.9301  0.1016  0.3417  11.00000  0.05    0.11
Q12   1   1.0475  0.1857  0.2124  11.00000  0.05    0.10
Q13   1   0.8097 -0.0326  0.4043  11.00000  0.05    0.10
Q14   1   1.0000 -0.0149  0.3644  10.50000  0.05    0.09
Q15   1   0.9069  0.0505  0.3506  11.00000  0.05    0.09
Q16   1   1.1029  0.3286  0.2425  11.00000  0.05    0.09
Q17   1   0.0000 -0.0360  0.0789  10.50000  0.05    0.09
Q18   1   0.9138  0.1985  0.3168  11.00000  0.05    0.08
Q19   1   0.8667  0.1108  0.4564  11.00000  0.05    0.08
Q20   1   0.8646  0.2907  0.0230  11.00000  0.05    0.08
;
data_global
_journal_date_recd_electronic     2012-05-10
_journal_date_accepted     2012-05-21
_journal_name_full     'Acta Crystallographica, Section E'
_journal_year     2012
_journal_volume     68
_journal_issue      6
_journal_page_first     o1931
_journal_page_last     o1932
_journal_paper_category     QO
_journal_paper_doi     10.1107/S1600536812023318
_journal_coeditor_code     XU5537
_publ_contact_author_name     'Yan-Fang Zhang'
_publ_contact_author_address
;
Department of Life Science and Technology
Xinxiang College,
Xinxiang 453003
People's Republic of China
;
_publ_contact_author_email     'xxzhangyanfang@126.com'
_publ_contact_author_fax     '86-373-3682579'
_publ_contact_author_phone     '86-373-3682579'
_publ_section_title
;
3,4,7,8-Tetramethyl-1,10-phenanthrolin-1-ium nitrate monohydrate
;
loop_
    _publ_author_name
    _publ_author_footnote
    _publ_author_address
    'Zhang, Ke-Jie' ?
;
School of Material Science and Engineering,
Nanjing Institute of Science and Technology,
Nanjing 211168, People's Republic of China
;
    'Zhang, Yan-Fang' .
;
Department of Life Science and Technology,
Xinxiang College, Xinxiang 453003,
People's Republic of China
;
