# Supplementary material for: 3,4,7,8-Tetra­methyl-1,10-phenanthrolin-1-ium nitrate monohydrate
Source: Acta Crystallogr Sect E Struct Rep Online. 2012 May 31;68(Pt 6):o1931–2. doi: 10.1107/S1600536812023318 (PMC3379486; doi:10.1107/S1600536812023318)
Supplement: Supplementary file 2 [file e-68-o1931-Isup2.hkl]

# 
# h,k,l, Fc-squared, Fo-squared, sigma(Fo-squared) and status flag 
# 
data_I
_shelx_title ' C in Cmca' 
_shelx_refln_list_code          4 
_shelx_F_calc_maximum      790.93 
_exptl_crystal_F_000      1344.00 
_reflns_d_resolution_high  0.8255 
 
loop_ 
 _symmetry_equiv_pos_as_xyz 
 'x, y, z' 
 '-x, -y+1/2, z+1/2' 
 '-x, y+1/2, -z+1/2' 
 'x, -y, -z' 
 'x+1/2, y+1/2, z' 
 '-x+1/2, -y+1, z+1/2' 
 '-x+1/2, y+1, -z+1/2' 
 'x+1/2, -y+1/2, -z' 
 '-x, -y, -z' 
 'x, y-1/2, -z-1/2' 
 'x, -y-1/2, z-1/2' 
 '-x, y, z' 
 '-x+1/2, -y+1/2, -z' 
 'x+1/2, y, -z-1/2' 
 'x+1/2, -y, z-1/2' 
 '-x+1/2, y+1/2, z' 
 
_cell_length_a     6.7401 
_cell_length_b    24.0896 
_cell_length_c    19.2536 
_cell_angle_alpha  90.000 
_cell_angle_beta   90.000 
_cell_angle_gamma  90.000 
 
_shelx_F_squared_multiplier     1.000 
 
loop_ 
 _refln_index_h 
 _refln_index_k 
 _refln_index_l 
 _refln_F_squared_calc 
 _refln_F_squared_meas 
 _refln_F_squared_sigma 
 _refln_observed_status 
   2   0   0   625564.19   563874.69  11548.81 o 
   4   0   0    68145.49    64297.46    545.57 o 
   6   0   0     7565.56     6627.16    140.98 o 
   8   0   0      859.65      817.27     50.42 o 
   2   2   0      880.87      935.34     27.75 o 
   4   2   0     1174.45     1291.77     42.30 o 
   6   2   0      455.10      523.45     35.48 o 
   8   2   0      102.13      174.77     31.95 o 
   0   4   0      277.76      386.13      7.04 o 
   2   4   0       69.60       59.88      2.75 o 
   4   4   0        0.01       -3.43      4.03 o 
   6   4   0        1.25      -11.20      7.47 o 
   8   4   0        0.60       56.28     24.62 o 
   0   6   0      281.50      274.07      6.29 o 
   2   6   0      186.91      213.96      4.67 o 
   4   6   0       32.57       35.61      4.03 o 
   6   6   0        7.02        0.05      5.36 o 
   0   8   0     2311.27     2195.66     23.52 o 
   2   8   0      331.48      344.04      6.08 o 
   4   8   0        6.52       13.64      5.23 o 
   6   8   0       17.42       16.03      7.83 o 
   0  10   0      248.06      143.08      6.16 o 
   2  10   0       42.31       38.15      4.54 o 
   4  10   0        0.49        3.66      4.42 o 
   6  10   0        1.60        0.94      7.19 o 
   0  12   0     3985.64     3762.80     42.72 o 
   2  12   0     1452.68     1509.72     15.00 o 
   4  12   0      115.91      117.49      8.06 o 
   6  12   0        5.83        7.38      8.35 o 
   0  14   0     1842.88     2041.38     26.27 o 
   2  14   0      737.36      739.61     10.55 o 
   4  14   0       98.87      101.62     11.31 o 
   6  14   0       11.95       20.43     10.39 o 
   0  16   0     1268.84     1215.52     26.99 o 
   2  16   0      322.82      308.18     10.65 o 
   4  16   0        0.00       10.90      6.29 o 
   6  16   0        5.39        0.26     12.79 o 
   0  18   0      185.66      167.30      8.91 o 
   2  18   0       26.45       31.40      6.26 o 
   4  18   0       11.54       30.54      7.55 o 
   6  18   0       17.01       51.21     12.01 o 
   0  20   0     2594.35     2563.64     43.73 o 
   2  20   0     1584.68     1644.28     25.59 o 
   4  20   0      449.80      559.14     19.72 o 
   0  22   0     1490.73     1485.48     32.79 o 
   2  22   0     1003.50     1025.58     20.79 o 
   4  22   0      330.35      364.73     15.05 o 
   0  24   0        7.62       12.57      8.73 o 
   2  24   0        9.43        4.36      7.81 o 
   4  24   0        4.71        5.08      8.14 o 
   0  26   0        0.46       -6.45     13.48 o 
   2  26   0        0.35       10.02     11.62 o 
   0  28   0       10.79       41.63     17.59 o 
   2  28   0       12.33       22.88      9.86 o 
   1   1   1     3211.48     3552.98     18.67 o 
   3   1   1      745.31      651.29      6.19 o 
   5   1   1        2.00       -2.92      2.63 o 
   7   1   1        1.56        5.51      9.22 o 
   2   2   1    15520.24    15273.47     78.62 o 
   4   2   1     4316.52     4164.42     22.81 o 
   6   2   1      836.81      731.13     22.87 o 
   8   2   1      131.67       87.66     15.31 o 
   1   3   1     3635.51     3571.79     18.04 o 
   3   3   1     1269.33     1146.67     10.04 o 
   5   3   1      136.71      154.05      5.28 o 
   7   3   1        8.81       16.88      7.06 o 
   0   4   1      287.85      224.53      3.41 o 
   2   4   1       15.69        8.95      1.45 o 
   4   4   1       16.70        5.26      3.62 o 
   6   4   1       21.37        8.95      5.38 o 
   8   4   1       11.05       37.47     12.41 o 
   1   5   1     3752.77     3961.59     20.34 o 
   3   5   1      406.71      337.69      4.67 o 
   5   5   1       19.77       13.40      3.23 o 
   7   5   1        0.57       -3.47      5.20 o 
   0   6   1     5716.25     5129.90     32.57 o 
   2   6   1     2831.17     2570.03     14.71 o 
   4   6   1      398.89      356.25      5.59 o 
   6   6   1       35.42       25.37      4.61 o 
   1   7   1     4409.26     4275.86     21.15 o 
   3   7   1     1144.90     1019.86      8.23 o 
   5   7   1      172.69      172.84      5.75 o 
   7   7   1       16.73       16.91      7.87 o 
   0   8   1     1263.39     1015.68      9.71 o 
   2   8   1      681.93      645.65      5.77 o 
   4   8   1       49.72       54.60      3.45 o 
   6   8   1        0.09       -4.95      4.14 o 
   1   9   1      802.81      837.57      6.47 o 
   3   9   1      262.94      335.53      4.93 o 
   5   9   1       30.23       31.38      4.34 o 
   7   9   1        3.35        4.65      6.53 o 
   0  10   1     5087.32     5509.52     36.70 o 
   2  10   1     1989.12     2127.27     13.45 o 
   4  10   1      264.30      254.43      7.45 o 
   6  10   1       48.28       19.07      8.33 o 
   1  11   1      413.51      361.99      4.51 o 
   3  11   1       36.04       40.73      2.94 o 
   5  11   1        0.70        2.15      4.02 o 
   7  11   1        0.46       -3.53      8.09 o 
   0  12   1     1098.41      954.80     10.85 o 
   2  12   1      607.13      547.05      5.96 o 
   4  12   1      137.65      140.29      5.90 o 
   6  12   1       19.30       16.76      5.55 o 
   1  13   1      161.43      166.34      3.60 o 
   3  13   1        2.23       -0.83      2.98 o 
   5  13   1        1.31        2.86      4.15 o 
   7  13   1        0.19       -2.16      7.04 o 
   0  14   1       87.73      109.79      4.52 o 
   2  14   1        8.57        8.26      2.44 o 
   4  14   1        5.90        7.53      4.01 o 
   6  14   1        2.81        1.89      6.69 o 
   1  15   1      560.65      508.88      6.20 o 
   3  15   1       89.33       81.41      5.09 o 
   5  15   1        1.59        1.51      4.55 o 
   0  16   1     1404.51     1346.93     15.07 o 
   2  16   1      774.80      772.09     10.07 o 
   4  16   1      170.87      180.91      7.19 o 
   6  16   1       18.68       25.70      7.04 o 
   1  17   1      137.58      141.30      4.36 o 
   3  17   1       13.17        5.39      4.02 o 
   5  17   1        1.27       -4.49      4.92 o 
   0  18   1      761.40      721.22     12.70 o 
   2  18   1      404.27      387.36     11.48 o 
   4  18   1       75.81       62.67      5.91 o 
   6  18   1        5.97       14.24      7.29 o 
   1  19   1      417.70      429.23      7.69 o 
   3  19   1      262.52      255.05      8.53 o 
   5  19   1       80.86       85.16     10.85 o 
   0  20   1     1899.36     1906.71     25.84 o 
   2  20   1     1363.04     1407.32     17.23 o 
   4  20   1      554.96      584.20     12.26 o 
   1  21   1       63.98       93.25      5.61 o 
   3  21   1       54.31       50.36      5.81 o 
   5  21   1       20.12       20.82      8.43 o 
   0  22   1       71.06       62.39      7.16 o 
   2  22   1       75.75       62.33      6.13 o 
   4  22   1       65.15       68.09      8.15 o 
   1  23   1      134.41      137.21      7.57 o 
   3  23   1       76.03       73.15      6.45 o 
   5  23   1       22.19       23.07      7.29 o 
   0  24   1        1.44      -11.14      7.43 o 
   2  24   1        2.18        7.18      5.40 o 
   4  24   1        2.20       -1.36      5.49 o 
   1  25   1       25.91       19.31      5.66 o 
   3  25   1        8.01       15.84      6.48 o 
   0  26   1      166.53      179.39     16.79 o 
   2  26   1      107.02      106.93      8.34 o 
   1  27   1        2.17       -0.54      6.04 o 
   3  27   1        0.12       -4.62      6.29 o 
   0  28   1       66.20      117.26     21.69 o 
   2  28   1       56.58       72.29      8.26 o 
   2   0   2    19794.24    19155.70    112.78 o 
   4   0   2     5646.16     5775.18     96.32 o 
   6   0   2     1126.97     1002.33     26.32 o 
   8   0   2      185.13      140.15     19.89 o 
   1   1   2      564.79      546.72      4.67 o 
   3   1   2      174.66      214.66      4.84 o 
   5   1   2      132.38      138.78      4.90 o 
   7   1   2       36.94       52.41     11.05 o 
   0   2   2     1274.46     1456.68     14.75 o 
   2   2   2      347.08      385.13      4.52 o 
   4   2   2       54.93       74.48      6.66 o 
   6   2   2       37.03       40.72     10.39 o 
   8   2   2       16.39       17.31     12.63 o 
   1   3   2    40805.46    40085.74    190.67 o 
   3   3   2     7727.57     7584.07     44.80 o 
   5   3   2      925.95      834.38      9.78 o 
   7   3   2      121.89      113.27      7.73 o 
   0   4   2      880.65      953.05      8.80 o 
   2   4   2      397.88      385.02      4.56 o 
   4   4   2       54.89       40.42      3.42 o 
   6   4   2        3.34        3.59      4.23 o 
   8   4   2        0.11        4.40     10.96 o 
   1   5   2     3842.76     3364.51     17.95 o 
   3   5   2      606.05      518.25      5.63 o 
   5   5   2       32.92       33.68      3.59 o 
   7   5   2        2.91        9.65      6.47 o 
   0   6   2     1886.79     2121.03     17.18 o 
   2   6   2      417.85      449.94      5.04 o 
   4   6   2       16.99        7.26      2.70 o 
   6   6   2        0.65       -6.07      4.08 o 
   1   7   2    14314.50    13578.67     60.13 o 
   3   7   2     1283.75     1093.63      8.53 o 
   5   7   2       46.51       23.55      3.87 o 
   7   7   2        0.75       11.22      7.17 o 
   0   8   2     2369.62     2351.09     17.70 o 
   2   8   2      863.31      970.58      7.92 o 
   4   8   2      132.26      147.77      4.59 o 
   6   8   2       26.57       11.57      4.65 o 
   1   9   2    14904.41    15014.45     66.79 o 
   3   9   2     2513.84     2541.23     16.41 o 
   5   9   2      238.23      213.51      7.12 o 
   7   9   2       30.58        6.12      8.05 o 
   0  10   2      552.08      521.92      7.23 o 
   2  10   2      145.41      118.18      3.09 o 
   4  10   2       13.52        6.63      3.41 o 
   6  10   2        1.30        8.66      5.28 o 
   1  11   2       56.29       81.48      2.59 o 
   3  11   2      315.35      300.07      6.51 o 
   5  11   2      224.07      215.84      8.07 o 
   7  11   2       58.71       49.72      8.22 o 
   0  12   2      390.56      311.88      7.65 o 
   2  12   2      214.36      237.40      4.44 o 
   4  12   2       52.33       56.67      4.34 o 
   6  12   2       12.61       11.59      5.31 o 
   1  13   2      601.98      536.72      6.36 o 
   3  13   2      105.47      118.25      4.48 o 
   5  13   2        0.50       -0.08      4.53 o 
   7  13   2        1.77       -5.36      7.33 o 
   0  14   2        0.16       -0.15      2.65 o 
   2  14   2        0.31        1.88      2.48 o 
   4  14   2        0.03        1.63      3.92 o 
   6  14   2        0.69       -6.43      5.37 o 
   1  15   2      417.14      437.96      6.21 o 
   3  15   2       81.40       59.57      5.32 o 
   5  15   2        8.67        2.31      5.99 o 
   0  16   2      411.97      399.67      9.59 o 
   2  16   2      167.17      153.40      5.27 o 
   4  16   2        7.54       -5.71      4.45 o 
   6  16   2        0.97        0.16      5.79 o 
   1  17   2       70.28       54.88      3.45 o 
   3  17   2       13.63       15.34      4.33 o 
   5  17   2        0.34       -2.92      5.32 o 
   0  18   2     1729.30     1692.50     20.39 o 
   2  18   2     1013.85      972.86     12.00 o 
   4  18   2      328.03      306.35      9.14 o 
   6  18   2       88.32       61.75      7.80 o 
   1  19   2     1886.94     1764.72     17.50 o 
   3  19   2      957.26     1025.70     14.56 o 
   5  19   2      271.26      306.40     11.13 o 
   0  20   2      460.04      491.13     12.21 o 
   2  20   2      397.49      400.17      9.86 o 
   4  20   2      208.07      207.37      8.91 o 
   1  21   2      330.51      343.31      8.60 o 
   3  21   2      213.84      264.07      8.77 o 
   5  21   2       88.52       99.15      8.63 o 
   0  22   2      158.82      161.40      8.98 o 
   2  22   2      117.26      109.53      6.81 o 
   4  22   2       52.73       33.51      6.09 o 
   1  23   2        9.23        4.16      4.82 o 
   3  23   2        5.72        1.96      5.17 o 
   0  24   2      256.24      250.52     13.28 o 
   2  24   2      145.79      161.06      8.54 o 
   4  24   2       27.87       44.10      6.96 o 
   1  25   2       70.84       81.08      7.06 o 
   3  25   2       10.60        8.21      5.79 o 
   0  26   2       99.26      114.57     24.62 o 
   2  26   2       60.45       75.33      7.59 o 
   1  27   2      133.37      177.08     14.42 o 
   3  27   2       39.09       43.85      8.94 o 
   0  28   2        0.15       -2.43     10.57 o 
   2  28   2        0.15       -1.03      6.20 o 
   1   1   3     1998.14     2178.40     12.91 o 
   3   1   3      374.42      397.12      5.40 o 
   5   1   3       74.59       56.51      3.75 o 
   7   1   3       13.00        5.01      5.69 o 
   0   2   3    18548.41    18679.54    118.71 o 
   2   2   3     7421.54     7211.05     32.20 o 
   4   2   3      908.57      862.42      8.28 o 
   6   2   3      102.65      104.83      8.05 o 
   8   2   3       15.08        3.32     11.85 o 
   1   3   3     2487.88     2440.13     14.41 o 
   3   3   3      418.19      445.25      5.22 o 
   5   3   3       24.03       19.22      3.84 o 
   7   3   3        0.51       -4.17      5.34 o 
   0   4   3      502.98      496.55      7.98 o 
   2   4   3      347.41      304.52      4.09 o 
   4   4   3       78.94       62.93      3.02 o 
   6   4   3        4.58       -2.78      4.82 o 
   8   4   3        0.03      -10.01     10.54 o 
   1   5   3     6292.90     5687.86     28.41 o 
   3   5   3     1111.80     1093.93      8.35 o 
   5   5   3      102.93      108.39      5.23 o 
   7   5   3        6.43       10.71      5.90 o 
   0   6   3      465.82      438.97      5.72 o 
   2   6   3      375.28      315.99      5.44 o 
   4   6   3       35.68       14.52      2.86 o 
   6   6   3        0.18       -6.21      4.32 o 
   1   7   3        4.46        7.96      1.63 o 
   3   7   3       66.75       84.58      3.69 o 
   5   7   3       29.03       24.92      3.91 o 
   7   7   3        8.55        3.18      5.30 o 
   0   8   3     3519.07     3496.33     24.59 o 
   2   8   3     1727.34     1682.54     11.35 o 
   4   8   3      281.44      243.57      5.54 o 
   6   8   3       47.55       25.57      5.51 o 
   1   9   3      122.90      139.77      3.49 o 
   3   9   3      248.09      292.93      5.29 o 
   5   9   3       95.23      101.60      5.98 o 
   7   9   3       21.93       17.40      7.49 o 
   0  10   3     3444.82     4124.60     29.08 o 
   2  10   3     2668.84     2851.25     18.27 o 
   4  10   3     1220.11     1221.82     14.68 o 
   6  10   3      284.95      322.29     15.27 o 
   1  11   3      189.30      244.75      4.31 o 
   3  11   3      119.37      140.83      4.54 o 
   5  11   3       20.38       27.46      4.91 o 
   7  11   3        1.23       13.61      8.49 o 
   0  12   3      206.19      218.45      5.58 o 
   2  12   3       89.26      105.17      3.80 o 
   4  12   3        5.73        4.48      3.67 o 
   6  12   3        0.35       -1.73      5.66 o 
   1  13   3     1100.34     1236.71     10.07 o 
   3  13   3      463.61      475.18      7.63 o 
   5  13   3       84.48       79.22      6.47 o 
   7  13   3        9.30        3.79      7.31 o 
   0  14   3       75.32       89.24      4.29 o 
   2  14   3       27.45       26.17      3.05 o 
   4  14   3        0.03        0.86      4.04 o 
   6  14   3        1.14        4.02      6.03 o 
   1  15   3      218.41      205.25      4.70 o 
   3  15   3       98.23       65.92      4.49 o 
   5  15   3       26.45       21.23      5.57 o 
   0  16   3      356.68      282.25     10.35 o 
   2  16   3      239.01      245.95      5.95 o 
   4  16   3       75.11       88.82      6.92 o 
   6  16   3       13.13       25.57      7.21 o 
   1  17   3      747.87      766.66     11.06 o 
   3  17   3      416.27      395.92      9.22 o 
   5  17   3      151.80      148.45      8.22 o 
   0  18   3      145.65      199.67      7.63 o 
   2  18   3       94.46      106.36      5.36 o 
   4  18   3       31.21       28.06      5.42 o 
   6  18   3        7.79        5.94      6.56 o 
   1  19   3     3180.12     3142.12     23.62 o 
   3  19   3     1488.64     1573.90     18.15 o 
   5  19   3      395.08      443.32     12.68 o 
   0  20   3     4158.80     4073.04     43.84 o 
   2  20   3     2868.43     2969.89     27.42 o 
   4  20   3     1002.12     1104.45     16.30 o 
   1  21   3       91.17      111.69      6.90 o 
   3  21   3       29.55       31.14      5.42 o 
   5  21   3        4.52        8.75      6.53 o 
   0  22   3      195.48      174.58     10.85 o 
   2  22   3      145.09      138.01      7.30 o 
   4  22   3       66.06       70.02      7.34 o 
   1  23   3       36.68       25.98      5.62 o 
   3  23   3       17.31       16.70      5.43 o 
   0  24   3        0.75        5.01      7.12 o 
   2  24   3        0.37       -1.82      4.75 o 
   4  24   3        0.33        4.30      6.58 o 
   1  25   3       11.09        6.27      6.76 o 
   3  25   3        8.42        9.21      5.81 o 
   0  26   3       12.21       27.43     10.39 o 
   2  26   3        2.09        8.13      5.80 o 
   1  27   3        7.47       19.43      6.79 o 
   0  28   3        2.47       17.94     11.17 o 
   2  28   3        1.47       -7.81      5.98 o 
   0   0   4    26978.10    27530.81    229.73 o 
   2   0   4     9981.81    10005.52     68.02 o 
   4   0   4      919.06      925.20     12.10 o 
   6   0   4       50.17       41.56      7.45 o 
   8   0   4        1.65      -15.40     21.11 o 
   1   1   4      608.65      620.45      6.28 o 
   3   1   4       59.47       48.22      2.31 o 
   5   1   4        1.35       -4.46      2.97 o 
   7   1   4        0.17       -3.62      5.18 o 
   0   2   4      200.79      263.17      4.12 o 
   2   2   4        3.14        3.49      1.41 o 
   4   2   4       48.96       61.65      3.55 o 
   6   2   4        9.21        7.34      5.48 o 
   8   2   4        0.60        4.08     11.31 o 
   1   3   4     6300.96     6088.77     30.15 o 
   3   3   4      822.36      653.15      6.17 o 
   5   3   4       48.61       41.33      4.59 o 
   7   3   4        0.37        2.50      5.73 o 
   0   4   4     1442.86     1334.18     10.95 o 
   2   4   4      988.00      846.00      7.96 o 
   4   4   4      175.37      170.44      4.64 o 
   6   4   4        9.30       13.09      4.31 o 
   1   5   4     2827.34     2799.49     15.91 o 
   3   5   4      336.01      309.65      5.67 o 
   5   5   4       15.47       19.25      3.74 o 
   7   5   4        0.50        1.91      8.10 o 
   0   6   4     1750.83     1659.26     13.42 o 
   2   6   4      603.69      607.35      6.03 o 
   4   6   4       41.93       63.38      3.53 o 
   6   6   4        1.25        1.51      4.59 o 
   1   7   4     1209.37     1303.81      9.63 o 
   3   7   4       89.26       71.15      3.12 o 
   5   7   4        4.10        7.78      3.72 o 
   7   7   4        0.08       -2.44      5.13 o 
   0   8   4      181.12      129.23      3.84 o 
   2   8   4       83.45       73.84      3.46 o 
   4   8   4       10.50       11.19      3.08 o 
   6   8   4        0.46       -0.49      5.17 o 
   1   9   4     2371.32     2487.30     14.61 o 
   3   9   4      306.22      329.42      6.07 o 
   5   9   4        6.64       12.74      4.53 o 
   7   9   4        0.14       14.33      6.39 o 
   0  10   4     3405.69     3908.65     28.10 o 
   2  10   4     1649.41     1709.05     13.06 o 
   4  10   4      384.94      341.33      7.00 o 
   6  10   4       79.58       74.58      6.78 o 
   1  11   4    17310.86    18014.19     80.43 o 
   3  11   4     4075.01     4050.37     27.43 o 
   5  11   4      574.36      534.64     10.89 o 
   7  11   4       74.40       53.53      7.64 o 
   0  12   4     1990.70     2276.69     19.34 o 
   2  12   4     1368.58     1469.16     12.38 o 
   4  12   4      461.08      472.92      8.14 o 
   6  12   4      112.68      100.73      8.16 o 
   1  13   4        2.00       -1.99      1.88 o 
   3  13   4        6.22       13.69      3.23 o 
   5  13   4        7.68       18.74      5.25 o 
   7  13   4        2.54        3.89      6.66 o 
   0  14   4     2535.99     2348.94     20.62 o 
   2  14   4     1295.08     1277.40     11.94 o 
   4  14   4      268.25      326.81      7.95 o 
   6  14   4       42.72       45.77      8.08 o 
   1  15   4        1.32        4.88      2.40 o 
   3  15   4        4.95        7.08      3.21 o 
   5  15   4        0.00        5.82      5.21 o 
   0  16   4      142.05      146.86      6.48 o 
   2  16   4       15.47       13.81      3.20 o 
   4  16   4       21.13       24.05      5.22 o 
   6  16   4       24.89       26.92      7.28 o 
   1  17   4      386.32      374.82      7.03 o 
   3  17   4      171.87      135.61      6.30 o 
   5  17   4       52.15       51.52      6.56 o 
   0  18   4     1929.68     2069.40     23.21 o 
   2  18   4     1302.60     1311.27     14.31 o 
   4  18   4      471.59      431.35     11.24 o 
   6  18   4      114.25      106.39     10.05 o 
   1  19   4        0.22       -3.76      3.50 o 
   3  19   4        5.72       16.58      6.48 o 
   5  19   4        8.65       11.01      6.42 o 
   0  20   4       28.72       34.02      5.50 o 
   2  20   4       30.45       29.73      4.65 o 
   4  20   4       21.88       29.82      7.08 o 
   1  21   4      172.45      171.61      6.63 o 
   3  21   4      105.00       89.53      6.46 o 
   5  21   4       42.97       30.08      7.27 o 
   0  22   4       37.15       32.04     13.87 o 
   2  22   4       13.77       13.32      4.96 o 
   4  22   4        0.30       -3.71      5.64 o 
   1  23   4       53.58       51.78      5.93 o 
   3  23   4       21.42       26.49      5.73 o 
   0  24   4       11.85        3.93      7.78 o 
   2  24   4        8.10        6.33      5.06 o 
   4  24   4        2.17        2.84      7.56 o 
   1  25   4        9.52        4.94      6.30 o 
   3  25   4        1.17        1.44      5.39 o 
   0  26   4       86.62       65.75      9.99 o 
   2  26   4       59.64       54.19      8.91 o 
   1  27   4       28.77       27.69      6.68 o 
   0  28   4       42.74       41.63     12.44 o 
   1   1   5     5529.78     5862.44     29.25 o 
   3   1   5     1048.00      979.32      8.28 o 
   5   1   5       81.57       79.22      4.92 o 
   7   1   5        6.37        7.04      4.93 o 
   0   2   5        9.85       22.77      2.00 o 
   2   2   5       72.37       79.71      2.40 o 
   4   2   5       56.23       40.41      3.06 o 
   6   2   5       10.62        5.99      4.23 o 
   1   3   5    10501.25    10044.24     45.43 o 
   3   3   5     2173.87     1976.93     12.18 o 
   5   3   5      284.12      307.20      7.49 o 
   7   3   5       24.69       25.93      6.55 o 
   0   4   5    12779.10    13313.44    102.52 o 
   2   4   5     4219.13     4023.67     22.45 o 
   4   4   5      362.23      348.39      6.48 o 
   6   4   5       18.61       17.62      4.60 o 
   1   5   5     6828.51     6393.60     33.60 o 
   3   5   5     1254.80     1312.17     10.32 o 
   5   5   5      100.74      109.19      5.37 o 
   7   5   5        6.63        5.22      6.15 o 
   0   6   5     1056.92     1268.09     11.45 o 
   2   6   5      672.70      726.26      6.68 o 
   4   6   5      139.48      125.90      4.62 o 
   6   6   5       16.64       11.91      4.87 o 
   1   7   5     5356.08     4842.83     26.00 o 
   3   7   5      984.69      975.62      9.00 o 
   5   7   5       66.38       65.04      5.22 o 
   7   7   5        1.93        7.64      5.96 o 
   0   8   5     1129.92     1129.29     11.08 o 
   2   8   5      818.66      824.17      8.24 o 
   4   8   5      330.69      329.44      7.22 o 
   6   8   5       87.62       83.22      7.80 o 
   1   9   5     2570.61     2806.95     16.21 o 
   3   9   5     1302.48     1383.58     12.16 o 
   5   9   5      359.84      358.36      9.75 o 
   7   9   5       64.49       54.59      7.11 o 
   0  10   5     3279.48     3261.20     24.60 o 
   2  10   5     1549.34     1653.45     13.01 o 
   4  10   5      311.72      340.47      7.54 o 
   6  10   5       68.37       60.26      6.60 o 
   1  11   5       86.01      125.64      3.44 o 
   3  11   5       38.75       72.31      4.47 o 
   5  11   5       10.88       17.58      4.72 o 
   7  11   5        4.11       16.78      6.96 o 
   0  12   5      655.16      521.36      9.55 o 
   2  12   5      302.75      284.71      5.74 o 
   4  12   5       29.60       38.73      4.31 o 
   6  12   5        0.34        0.66      6.60 o 
   1  13   5      746.04      840.07      8.26 o 
   3  13   5      368.34      514.02      8.15 o 
   5  13   5       85.66      119.70      6.75 o 
   7  13   5       12.74       24.39      7.11 o 
   0  14   5        2.37       -2.25      2.79 o 
   2  14   5        0.13        3.05      2.80 o 
   4  14   5        0.45        0.90      4.01 o 
   6  14   5        0.04        1.87      6.05 o 
   1  15   5     1373.01     1190.00     11.51 o 
   3  15   5      370.19      386.16      7.46 o 
   5  15   5       46.49       33.41      7.49 o 
   0  16   5      428.36      487.72     10.33 o 
   2  16   5      231.19      239.15      6.64 o 
   4  16   5       59.74       48.45      5.79 o 
   6  16   5       13.43        6.17      6.89 o 
   1  17   5      441.64      427.39      7.80 o 
   3  17   5      270.94      315.26      7.74 o 
   5  17   5       99.00      126.08      8.09 o 
   0  18   5        1.86       -1.18      4.03 o 
   2  18   5        0.07       -4.00      3.29 o 
   4  18   5        0.50        2.30      7.11 o 
   6  18   5        0.03        0.80      8.22 o 
   1  19   5      596.47      563.00      9.48 o 
   3  19   5      343.36      337.87      8.99 o 
   5  19   5      130.29      120.95      8.40 o 
   0  20   5        0.01       -3.53      5.18 o 
   2  20   5        0.73       -5.60      3.73 o 
   4  20   5        4.07        5.09      5.62 o 
   1  21   5        4.23        3.07      3.97 o 
   3  21   5       30.19       17.49      5.18 o 
   5  21   5       27.69       18.80      6.87 o 
   0  22   5       72.74       68.72      8.63 o 
   2  22   5       51.02       63.03      6.14 o 
   4  22   5       19.55       33.54      7.07 o 
   1  23   5       55.95       52.38      5.48 o 
   3  23   5       20.43       19.03      5.46 o 
   0  24   5       21.95       30.42      7.92 o 
   2  24   5       14.95       13.08      5.31 o 
   4  24   5        5.24       -0.83      6.52 o 
   1  25   5        1.32        2.92      5.52 o 
   3  25   5        1.39       -3.42      5.70 o 
   0  26   5        0.13       -0.25      7.30 o 
   2  26   5        1.16        2.90      5.71 o 
   1  27   5        3.44       -0.89      5.81 o 
   0  28   5        9.44       13.78     10.36 o 
   0   0   6     9529.78     9556.93     97.57 o 
   2   0   6     3321.35     3053.75     26.16 o 
   4   0   6      214.57      203.98      7.37 o 
   6   0   6        1.77        0.13      5.97 o 
   1   1   6     2509.68     2407.20     13.54 o 
   3   1   6      600.65      594.34      7.08 o 
   5   1   6      104.37      109.98      5.34 o 
   7   1   6       15.37        9.34      5.31 o 
   0   2   6     1945.74     2283.13     17.26 o 
   2   2   6      575.47      593.24      6.90 o 
   4   2   6       39.23       28.73      3.12 o 
   6   2   6        3.77       -1.90      4.35 o 
   1   3   6      644.43      730.29      5.71 o 
   3   3   6        6.82        9.46      1.97 o 
   5   3   6       19.15       16.96      4.00 o 
   7   3   6        3.42        5.09      6.93 o 
   0   4   6      563.59      527.49      6.87 o 
   2   4   6       60.60       89.98      2.65 o 
   4   4   6        3.66        5.49      3.20 o 
   6   4   6        0.53       -0.22      4.45 o 
   1   5   6     1919.25     1822.95     10.68 o 
   3   5   6      125.35      139.91      3.71 o 
   5   5   6        6.48        2.31      3.95 o 
   7   5   6        1.05        5.14      6.38 o 
   0   6   6     1685.77     1626.48     14.04 o 
   2   6   6      414.47      382.14      5.00 o 
   4   6   6        1.71        9.64      3.14 o 
   6   6   6       14.65       13.44      4.64 o 
   1   7   6     2989.99     3379.80     18.46 o 
   3   7   6      730.94      729.93      7.74 o 
   5   7   6      165.45      142.21      6.47 o 
   7   7   6       34.08       34.87      8.69 o 
   0   8   6       16.70       24.22      2.86 o 
   2   8   6        3.58       17.13      2.34 o 
   4   8   6        0.06       -4.53      3.05 o 
   6   8   6        0.00        4.53      5.05 o 
   1   9   6     6151.79     6977.84     34.24 o 
   3   9   6     2220.10     2245.68     18.68 o 
   5   9   6      445.48      487.12     10.29 o 
   7   9   6       59.69       53.44      7.15 o 
   0  10   6      551.82      681.47      8.95 o 
   2  10   6      468.44      517.68      7.03 o 
   4  10   6      259.48      286.33      7.07 o 
   6  10   6       75.32       83.37      7.15 o 
   1  11   6      557.56      724.72      7.27 o 
   3  11   6      181.71      204.72      5.45 o 
   5  11   6       38.51       38.85      5.64 o 
   7  11   6        6.54        4.80      6.47 o 
   0  12   6     1026.07     1045.88     11.90 o 
   2  12   6      530.29      530.44      9.47 o 
   4  12   6      157.92      165.25      6.05 o 
   6  12   6       45.88       44.80      7.01 o 
   1  13   6      303.68      377.78      5.91 o 
   3  13   6       65.85       89.03      4.91 o 
   5  13   6        3.48        5.13      5.00 o 
   7  13   6        0.00        7.45      6.89 o 
   0  14   6       65.69       57.42      5.68 o 
   2  14   6       12.19       11.70      3.20 o 
   4  14   6        0.77       -5.12      3.59 o 
   6  14   6        1.62       -7.27      5.63 o 
   1  15   6      910.38      931.63     10.22 o 
   3  15   6      214.71      257.93      6.52 o 
   5  15   6       17.83       17.18      6.06 o 
   0  16   6       54.91       48.74      4.78 o 
   2  16   6       21.78       11.23      3.26 o 
   4  16   6        1.69       -2.04      4.59 o 
   6  16   6        0.27       -2.09      6.38 o 
   1  17   6      247.45      252.44      6.51 o 
   3  17   6       84.95      119.04      5.43 o 
   5  17   6       17.64       20.80      8.17 o 
   0  18   6       44.70       27.80      7.76 o 
   2  18   6       49.22       56.02      4.54 o 
   4  18   6       26.65       33.16      5.80 o 
   6  18   6        6.17        7.91      7.15 o 
   1  19   6      948.91      891.45     11.64 o 
   3  19   6      384.89      381.24     12.39 o 
   5  19   6       84.30       84.08      8.39 o 
   0  20   6        2.72       -6.84      4.56 o 
   2  20   6       18.83       -5.55      3.70 o 
   4  20   6       34.73       32.51      6.30 o 
   1  21   6      148.23      148.86      5.95 o 
   3  21   6       42.05       38.62      6.46 o 
   5  21   6        5.88        1.51      6.78 o 
   0  22   6      630.18      592.61     15.63 o 
   2  22   6      359.25      380.69     10.49 o 
   4  22   6       81.17       77.77      7.95 o 
   1  23   6       11.90        4.14      5.61 o 
   3  23   6       14.19       -3.39      6.12 o 
   0  24   6        1.46       -8.75      6.41 o 
   2  24   6        1.38        0.37      4.92 o 
   4  24   6        1.12       -0.67      6.68 o 
   1  25   6        6.64        4.52      5.02 o 
   3  25   6        3.04        1.73      6.17 o 
   0  26   6       13.09       35.60      8.66 o 
   2  26   6        7.56        6.36      5.75 o 
   1  27   6       43.60       69.41      8.23 o 
   0  28   6        0.54        6.66     11.38 o 
   1   1   7     7880.67     8177.51     36.51 o 
   3   1   7     2042.32     2120.91     15.20 o 
   5   1   7      256.66      260.40      8.05 o 
   7   1   7       31.00       27.20      6.28 o 
   0   2   7      145.48      107.89      3.52 o 
   2   2   7        6.31       17.63      1.81 o 
   4   2   7       10.13       13.40      3.32 o 
   6   2   7        2.58        4.07      4.55 o 
   1   3   7      820.91      944.65      6.91 o 
   3   3   7       25.33       35.54      3.34 o 
   5   3   7        5.20        4.03      3.88 o 
   7   3   7        6.53        0.86      5.16 o 
   0   4   7       62.64        8.19      2.15 o 
   2   4   7       54.18       85.62      2.67 o 
   4   4   7        1.75        3.76      3.22 o 
   6   4   7        5.46       10.10      4.78 o 
   1   5   7     1667.12     1869.93     12.36 o 
   3   5   7      302.05      315.73      5.74 o 
   5   5   7       21.70       17.84      5.98 o 
   7   5   7        3.53        2.63      6.17 o 
   0   6   7     2862.09     2747.98     21.21 o 
   2   6   7     1513.15     1519.40     10.83 o 
   4   6   7      317.91      352.66      8.13 o 
   6   6   7       48.40       54.59      5.56 o 
   1   7   7      256.03      310.08      4.39 o 
   3   7   7      209.76      200.83      5.34 o 
   5   7   7       77.69       67.74      5.60 o 
   7   7   7       15.42       22.69      6.91 o 
   0   8   7     5101.10     5861.79     39.74 o 
   2   8   7     2472.70     2725.04     17.82 o 
   4   8   7      414.12      427.58      9.69 o 
   6   8   7       57.57       51.85      6.27 o 
   1   9   7     3111.17     3130.40     18.19 o 
   3   9   7      871.11      864.55     10.52 o 
   5   9   7      124.34      129.59      6.46 o 
   7   9   7       15.16       21.38      7.32 o 
   0  10   7        0.02       -0.01      2.75 o 
   2  10   7       12.69       17.28      2.70 o 
   4  10   7       13.82       13.88      3.87 o 
   6  10   7        4.16       -0.71      6.33 o 
   1  11   7       40.42       46.19      3.35 o 
   3  11   7       10.23       16.58      3.52 o 
   5  11   7       21.98       33.93      4.97 o 
   7  11   7        7.28        1.79      6.95 o 
   0  12   7       16.98       22.99      3.04 o 
   2  12   7       39.03       33.12      3.26 o 
   4  12   7       38.70       45.40      4.85 o 
   6  12   7       10.74        4.35      5.87 o 
   1  13   7      285.09      202.19      4.54 o 
   3  13   7       87.06       87.11      4.85 o 
   5  13   7        9.17       15.16      5.36 o 
   0  14   7      147.53      139.93      6.15 o 
   2  14   7       41.48       55.68      3.80 o 
   4  14   7        0.91       -1.51      3.78 o 
   6  14   7        0.13       -5.18      5.82 o 
   1  15   7       93.70       60.13      4.64 o 
   3  15   7       14.67        6.49      3.79 o 
   5  15   7        0.12        1.30      5.66 o 
   0  16   7      559.68      613.59     11.75 o 
   2  16   7      249.77      320.26      6.99 o 
   4  16   7       26.08       41.99      5.38 o 
   6  16   7        0.74       -0.70      6.60 o 
   1  17   7      210.02      217.40      6.23 o 
   3  17   7      118.06      141.17      6.10 o 
   5  17   7       30.38       35.34      8.26 o 
   0  18   7        6.99        6.71      5.19 o 
   2  18   7        5.39       -1.35      3.70 o 
   4  18   7        2.94       -5.45      4.86 o 
   1  19   7       19.21       14.16      3.63 o 
   3  19   7        1.24       11.85      4.74 o 
   5  19   7        0.27       -0.60      6.40 o 
   0  20   7      357.52      382.21     12.52 o 
   2  20   7      201.79      230.92      7.08 o 
   4  20   7       48.06       54.31      6.69 o 
   1  21   7      677.01      585.21     10.71 o 
   3  21   7      259.70      274.61     12.54 o 
   5  21   7       57.99       49.66     10.22 o 
   0  22   7      452.03      368.90     12.98 o 
   2  22   7      344.04      297.14      8.63 o 
   4  22   7      147.40      135.58      9.22 o 
   1  23   7      126.34      127.77      7.14 o 
   3  23   7       46.94       43.65      6.84 o 
   0  24   7        0.13       -6.64      6.41 o 
   2  24   7        1.24       -3.36      4.66 o 
   1  25   7       18.54       11.77      5.09 o 
   3  25   7        7.39        4.40      6.29 o 
   0  26   7        0.00        1.42      6.88 o 
   2  26   7        0.03        1.17      6.09 o 
   1  27   7        0.03       11.16      7.62 o 
   0   0   8     4984.98     5061.11     48.51 o 
   2   0   8     1441.69     1384.51     15.68 o 
   4   0   8      121.71      109.53      6.25 o 
   6   0   8       25.38       24.42      8.89 o 
   1   1   8     4765.28     5241.62     25.13 o 
   3   1   8     1436.96     1565.78     12.74 o 
   5   1   8      338.79      334.89     11.06 o 
   7   1   8       72.69       65.43      7.13 o 
   0   2   8     3079.73     3280.88     31.14 o 
   2   2   8     1629.20     1795.86     12.04 o 
   4   2   8      481.10      544.09      8.84 o 
   6   2   8      101.14      100.42      6.97 o 
   1   3   8     5705.26     5676.20     27.01 o 
   3   3   8      578.22      563.19      7.94 o 
   5   3   8       15.07       11.24      5.52 o 
   7   3   8        0.18       -5.38      5.28 o 
   0   4   8        7.47       20.06      2.80 o 
   2   4   8       64.89       88.72      2.87 o 
   4   4   8       53.55       50.19      4.22 o 
   6   4   8       11.59       11.41      5.17 o 
   1   5   8     5785.24     5486.85     26.53 o 
   3   5   8      798.55      827.14      9.06 o 
   5   5   8       25.52       24.07      4.96 o 
   7   5   8        0.01        0.52      6.00 o 
   0   6   8      293.51      192.73      5.13 o 
   2   6   8      117.90      115.95      3.29 o 
   4   6   8        1.05        5.12      3.60 o 
   6   6   8        3.99       -5.44      4.88 o 
   1   7   8     1577.26     1479.36     10.08 o 
   3   7   8      851.06      817.91     10.04 o 
   5   7   8      244.14      252.32      9.05 o 
   7   7   8       40.69       27.42      7.33 o 
   0   8   8     2045.32     2049.77     17.97 o 
   2   8   8      884.78      910.87      9.18 o 
   4   8   8      130.74      144.14      6.12 o 
   6   8   8       11.16        7.07      4.87 o 
   1   9   8     2516.94     2393.29     15.28 o 
   3   9   8      814.06      862.17     10.71 o 
   5   9   8      145.55      141.48      6.81 o 
   7   9   8       20.77       22.12      7.69 o 
   0  10   8      587.02      619.82      9.05 o 
   2  10   8      248.41      250.96      5.53 o 
   4  10   8       29.02       34.38      4.55 o 
   6  10   8        0.48       -0.36      5.20 o 
   1  11   8        1.32       -1.92      1.94 o 
   3  11   8       40.59       37.73      3.97 o 
   5  11   8       23.17       21.16      4.86 o 
   7  11   8        2.40        3.21      7.19 o 
   0  12   8      278.38      233.30      7.17 o 
   2  12   8       93.88       95.50      4.45 o 
   4  12   8        9.46        5.02      4.17 o 
   6  12   8        1.27       -5.03      6.99 o 
   1  13   8      722.14      726.11      8.88 o 
   3  13   8      123.62      103.12      5.39 o 
   5  13   8        9.87        5.49      5.07 o 
   0  14   8        2.25       -1.13      3.50 o 
   2  14   8        2.30       -1.82      3.06 o 
   4  14   8        2.92        5.53      4.19 o 
   6  14   8        1.99       -0.81      5.93 o 
   1  15   8        9.18       -0.54      2.90 o 
   3  15   8       10.19        2.09      3.67 o 
   5  15   8       11.98        9.29      5.68 o 
   0  16   8        0.15       -6.67      4.65 o 
   2  16   8        0.26       -3.66      3.00 o 
   4  16   8        0.51       -3.88      3.92 o 
   6  16   8        0.00       -6.07      6.54 o 
   1  17   8      927.56      872.60     11.31 o 
   3  17   8      336.96      399.16      8.82 o 
   5  17   8       53.62       80.59      8.10 o 
   0  18   8        4.45       -4.89      4.80 o 
   2  18   8       10.01        8.12      3.92 o 
   4  18   8       11.41        6.77      5.12 o 
   1  19   8        4.42       15.46      3.80 o 
   3  19   8        6.62       -1.74      4.58 o 
   5  19   8       12.29       -0.42      7.25 o 
   0  20   8      152.71      130.38     11.17 o 
   2  20   8      101.00       90.65      6.45 o 
   4  20   8       37.45       15.85      7.03 o 
   1  21   8      136.83      162.18      6.82 o 
   3  21   8       29.60       37.83      6.42 o 
   0  22   8      182.49      204.97     17.69 o 
   2  22   8      129.08      148.97      7.45 o 
   4  22   8       47.28       64.01      7.86 o 
   1  23   8        4.10        1.53      4.60 o 
   3  23   8        4.95        4.54      5.90 o 
   0  24   8       91.01       93.78      8.85 o 
   2  24   8       55.92       55.42      7.53 o 
   1  25   8        0.02       -6.50      4.56 o 
   3  25   8        0.35        1.34      5.93 o 
   0  26   8        0.01       -6.10      7.04 o 
   2  26   8        0.10        3.63      6.34 o 
   1  27   8      129.41      142.96     10.03 o 
   1   1   9     3823.20     4562.01     22.85 o 
   3   1   9     1712.34     1734.19     13.92 o 
   5   1   9      426.04      472.04     15.93 o 
   7   1   9       65.76       74.56      7.88 o 
   0   2   9      369.64      385.53      6.81 o 
   2   2   9      259.89      271.25      4.52 o 
   4   2   9      109.50      144.25      5.60 o 
   6   2   9       19.30       31.91      6.14 o 
   1   3   9     4687.59     5008.00     24.74 o 
   3   3   9     1340.90     1416.38     14.44 o 
   5   3   9      303.12      309.19      9.50 o 
   7   3   9       57.48       59.20      9.50 o 
   0   4   9     1617.00     1279.55     13.09 o 
   2   4   9      365.65      315.14      4.93 o 
   4   4   9        6.06        8.90      3.61 o 
   6   4   9       25.36       26.61      5.77 o 
   1   5   9     1123.58     1066.51      8.34 o 
   3   5   9      159.73      212.48      5.90 o 
   5   5   9       16.60       20.20      5.35 o 
   7   5   9        5.21        3.74      9.57 o 
   0   6   9     4059.00     3942.06     29.28 o 
   2   6   9     1922.98     1855.69     12.91 o 
   4   6   9      301.62      288.31      7.76 o 
   6   6   9       30.09       32.11      6.18 o 
   1   7   9       15.72       28.42      2.28 o 
   3   7   9       80.83       53.35      4.33 o 
   5   7   9       48.86       49.90      5.21 o 
   7   7   9        8.91       21.80      7.17 o 
   0   8   9      512.39      575.12      8.68 o 
   2   8   9      204.11      188.90      5.25 o 
   4   8   9       18.46        7.77      4.36 o 
   6   8   9        0.30       -6.70      4.46 o 
   1   9   9        7.63        5.81      1.87 o 
   3   9   9       33.65       27.59      4.26 o 
   5   9   9       27.79       21.55      4.63 o 
   7   9   9        8.76        1.66      7.09 o 
   0  10   9      688.46      701.89     10.06 o 
   2  10   9      316.80      324.93      6.78 o 
   4  10   9       50.51       40.45      6.56 o 
   6  10   9        5.65        0.22      6.42 o 
   1  11   9      810.47      786.45      8.24 o 
   3  11   9      254.21      285.79      7.36 o 
   5  11   9       40.85       35.39      5.37 o 
   0  12   9       27.07       38.11      4.33 o 
   2  12   9        0.02       -2.18      3.00 o 
   4  12   9       21.95       40.91      4.98 o 
   6  12   9       11.67       27.74      6.57 o 
   1  13   9        1.54       -0.43      2.74 o 
   3  13   9        0.44       -5.60      3.73 o 
   5  13   9        0.36       -0.36      4.64 o 
   0  14   9       61.92       56.05      6.59 o 
   2  14   9       19.31       23.93      3.76 o 
   4  14   9        0.24        4.03      4.17 o 
   6  14   9        0.01       -7.09      6.24 o 
   1  15   9      122.31      128.13      5.19 o 
   3  15   9       33.82       29.12      4.43 o 
   5  15   9        2.92       -7.54      5.03 o 
   0  16   9      166.92      173.33      7.33 o 
   2  16   9       61.86       88.53      5.30 o 
   4  16   9        3.20        7.92      4.67 o 
   6  16   9        0.00       -0.12      6.91 o 
   1  17   9      363.32      353.87      7.80 o 
   3  17   9      121.67      117.78      5.96 o 
   5  17   9       25.98       24.75      6.79 o 
   0  18   9      288.91      232.78     10.27 o 
   2  18   9      189.47      157.31      8.65 o 
   4  18   9       61.50       38.16      6.82 o 
   1  19   9       42.53       57.23      5.06 o 
   3  19   9        7.65        9.20      4.88 o 
   5  19   9        0.17       -1.11      6.46 o 
   0  20   9      252.29      221.07     14.98 o 
   2  20   9      105.60       93.29      5.87 o 
   4  20   9        6.76        5.44      6.55 o 
   1  21   9      262.73      304.89     10.80 o 
   3  21   9      108.11      115.82      9.35 o 
   0  22   9      212.65      192.49     11.17 o 
   2  22   9      127.56      129.68      7.16 o 
   4  22   9       33.99       22.08      8.37 o 
   1  23   9      128.30      168.96      7.38 o 
   3  23   9       46.39       54.85      7.00 o 
   0  24   9        4.42       -6.69      5.97 o 
   2  24   9        5.19        0.83      5.26 o 
   1  25   9        3.51       -5.78      4.67 o 
   0  26   9        3.99       12.07      8.11 o 
   0   0  10      134.24      170.84      7.27 o 
   2   0  10        0.20       -1.00      3.29 o 
   4   0  10       48.56       69.56      7.32 o 
   6   0  10       25.49       23.45      7.45 o 
   1   1  10     2409.92     2619.11     15.25 o 
   3   1  10      965.74     1001.05     10.49 o 
   5   1  10      188.31      190.81      7.63 o 
   7   1  10       28.14       28.38      7.04 o 
   0   2  10     6518.43     7441.48     49.43 o 
   2   2  10     3693.72     4062.96     24.47 o 
   4   2  10      905.72      937.51     11.98 o 
   6   2  10      160.99      154.38      8.22 o 
   1   3  10     1474.43     1388.02      9.93 o 
   3   3  10      601.04      684.85      9.52 o 
   5   3  10      116.48      151.99      9.38 o 
   7   3  10       12.82       20.78      6.30 o 
   0   4  10     1164.11     1349.52     14.02 o 
   2   4  10      386.09      436.24      5.91 o 
   4   4  10       38.58       37.11      5.24 o 
   6   4  10       10.54        3.72      5.11 o 
   1   5  10      483.76      571.71      6.16 o 
   3   5  10      155.55      170.19      5.59 o 
   5   5  10       30.62       16.19      4.58 o 
   7   5  10        7.36        1.75      5.86 o 
   0   6  10     3878.25     3656.82     28.27 o 
   2   6  10     1222.83     1179.75     10.04 o 
   4   6  10       41.60       35.67      5.80 o 
   6   6  10        0.00        9.25      6.64 o 
   1   7  10       38.14       40.38      2.43 o 
   3   7  10        0.23        1.74      3.49 o 
   5   7  10        0.37       -2.80      4.51 o 
   7   7  10        0.02       -4.03      6.60 o 
   0   8  10      757.98      730.58     10.29 o 
   2   8  10      313.47      310.20      6.52 o 
   4   8  10       42.57       38.12      4.78 o 
   6   8  10        5.97        1.95      5.40 o 
   1   9  10      252.72      254.63      5.00 o 
   3   9  10      148.38      150.97      6.67 o 
   5   9  10       40.79       39.01      6.54 o 
   0  10  10     2556.91     2436.37     21.72 o 
   2  10  10     1136.73     1084.09     12.08 o 
   4  10  10      193.22      168.13      6.97 o 
   6  10  10       32.36       30.46      6.44 o 
   1  11  10        0.40       -1.51      2.54 o 
   3  11  10       15.59       22.61      4.20 o 
   5  11  10       30.43       36.70      5.50 o 
   0  12  10      270.35      237.82      7.79 o 
   2  12  10       71.47       96.74      4.89 o 
   4  12  10        0.10        3.70      4.33 o 
   6  12  10        1.13        9.64      6.14 o 
   1  13  10      486.08      470.97      8.61 o 
   3  13  10      223.44      186.08      7.03 o 
   5  13  10       77.57       73.63      7.87 o 
   0  14  10      677.37      551.89     11.39 o 
   2  14  10      330.12      318.27      7.60 o 
   4  14  10       46.52       59.10      5.67 o 
   6  14  10        1.84        3.13      6.46 o 
   1  15  10       53.57       69.66      4.58 o 
   3  15  10       36.43       38.88      4.57 o 
   5  15  10       11.65       19.51      9.46 o 
   0  16  10       75.23       59.31      6.89 o 
   2  16  10       41.52       39.97      4.64 o 
   4  16  10        4.91        5.68      4.83 o 
   1  17  10      195.55      178.95      6.16 o 
   3  17  10       88.37       90.60      5.89 o 
   5  17  10       23.82       28.13      7.69 o 
   0  18  10      669.16      580.45     14.96 o 
   2  18  10      377.26      356.45      8.99 o 
   4  18  10       87.72      115.94      7.91 o 
   1  19  10      203.26      119.65      5.65 o 
   3  19  10      100.25       80.98      6.06 o 
   5  19  10       31.66       27.42      9.26 o 
   0  20  10       20.68       -1.83      6.18 o 
   2  20  10       20.59        7.86      4.38 o 
   4  20  10       12.12        3.28      6.65 o 
   1  21  10       14.82       -4.15      4.28 o 
   3  21  10        3.46        2.89      4.77 o 
   0  22  10       40.99       73.32      8.15 o 
   2  22  10       11.59       25.81      5.04 o 
   4  22  10        0.00       -8.37      6.60 o 
   1  23  10       30.22       20.16      5.19 o 
   3  23  10       19.32        1.55      5.74 o 
   0  24  10       13.46       25.38      7.06 o 
   2  24  10        4.28       17.19      5.71 o 
   1  25  10        2.14        2.69      5.53 o 
   0  26  10        5.18       -3.43      8.03 o 
   1   1  11      229.78      167.99      3.78 o 
   3   1  11       30.70       29.39      3.40 o 
   5   1  11        0.01       -4.31      3.89 o 
   7   1  11        1.38        4.93      5.92 o 
   0   2  11      202.65      192.21      6.60 o 
   2   2  11      178.32      164.48      4.62 o 
   4   2  11       83.83       84.85      4.99 o 
   6   2  11       14.88       13.90      5.44 o 
   1   3  11      226.80      317.48      4.87 o 
   3   3  11       76.41      100.95      4.83 o 
   5   3  11       21.86       25.00      5.22 o 
   7   3  11        6.92       10.94      6.15 o 
   0   4  11      391.24      607.82      9.37 o 
   2   4  11      253.05      285.03      5.74 o 
   4   4  11       93.78       86.59      5.43 o 
   6   4  11       22.05        9.48      5.65 o 
   1   5  11     1337.54     1326.59     10.20 o 
   3   5  11      187.15      217.50      6.74 o 
   5   5  11        2.93       -3.05      4.46 o 
   7   5  11        0.18        0.99      6.11 o 
   0   6  11       41.96       49.43      3.80 o 
   2   6  11        5.14        9.92      3.27 o 
   4   6  11        3.64        1.32      3.87 o 
   6   6  11        5.28       10.63      5.62 o 
   1   7  11      187.93      195.32      4.33 o 
   3   7  11        7.62       20.66      4.01 o 
   5   7  11        1.88        1.22      4.33 o 
   0   8  11     1194.01     1045.99     12.96 o 
   2   8  11      510.29      513.54     10.39 o 
   4   8  11       64.28       75.32      5.58 o 
   6   8  11        5.05        8.65      5.74 o 
   1   9  11      223.67      208.14      4.80 o 
   3   9  11      142.66      130.28      6.01 o 
   5   9  11       65.86       51.49      5.84 o 
   0  10  11      250.98      236.50      6.90 o 
   2  10  11       84.31       84.15      4.60 o 
   4  10  11        2.13        6.08      4.41 o 
   6  10  11        0.36        9.53      5.57 o 
   1  11  11      612.27      674.52      9.13 o 
   3  11  11      501.12      547.64     14.38 o 
   5  11  11      220.28      263.33      9.35 o 
   0  12  11     3956.99     3847.69     35.24 o 
   2  12  11     2736.49     2642.60     21.43 o 
   4  12  11      989.88      984.32     14.66 o 
   6  12  11      216.95      227.50     11.05 o 
   1  13  11      446.84      398.32      7.80 o 
   3  13  11       77.38      102.84      6.81 o 
   5  13  11        4.22       14.71      6.04 o 
   0  14  11       40.10       56.66      5.52 o 
   2  14  11       33.96       47.68      4.61 o 
   4  14  11       26.05       25.26      5.19 o 
   6  14  11       15.98       17.87      7.06 o 
   1  15  11      473.16      469.39      9.32 o 
   3  15  11      124.85      196.59      7.60 o 
   5  15  11       11.84       27.24      6.50 o 
   0  16  11       19.19       13.79      5.71 o 
   2  16  11       10.61        0.19      3.87 o 
   4  16  11        3.64        3.46      4.92 o 
   1  17  11       85.34       80.76      7.24 o 
   3  17  11       39.42       34.69      5.51 o 
   5  17  11        8.87        9.91      6.53 o 
   0  18  11      624.23      594.78     15.62 o 
   2  18  11      450.77      470.55     10.21 o 
   4  18  11      172.91      210.18      9.22 o 
   1  19  11       15.76       20.17      4.97 o 
   3  19  11       11.03        9.06      5.14 o 
   0  20  11       19.48       -1.56      7.28 o 
   2  20  11       13.84        8.54      4.38 o 
   4  20  11        5.12       -3.08      6.28 o 
   1  21  11       64.00      100.29      6.79 o 
   3  21  11        9.42       13.49      5.83 o 
   0  22  11       86.81       69.28      8.04 o 
   2  22  11       51.38       41.42      5.97 o 
   1  23  11       21.69       16.64      5.62 o 
   3  23  11        4.86        5.42      6.51 o 
   0  24  11        3.74       -8.81      5.99 o 
   2  24  11        1.08        0.91      5.56 o 
   1  25  11       50.06       46.13      8.11 o 
   0   0  12      213.58      166.51      8.02 o 
   2   0  12      106.88      130.12      6.28 o 
   4   0  12        9.57       24.70     11.17 o 
   6   0  12        0.34        8.83     14.38 o 
   1   1  12        0.85       -0.29      1.98 o 
   3   1  12        0.39       -0.47      2.91 o 
   5   1  12        0.03       -6.60      4.40 o 
   0   2  12      594.65      560.00      9.31 o 
   2   2  12      320.59      299.73      6.08 o 
   4   2  12       73.35       73.22      6.54 o 
   6   2  12       12.58        8.97      5.58 o 
   1   3  12       18.93        7.47      2.30 o 
   3   3  12       18.29       21.88      3.63 o 
   5   3  12       23.01       27.31      5.29 o 
   0   4  12      161.50      201.51      6.33 o 
   2   4  12       46.75       42.64      3.80 o 
   4   4  12        1.01        3.10      3.81 o 
   6   4  12        0.09       -2.44      5.36 o 
   1   5  12     1184.95     1104.57     10.14 o 
   3   5  12      326.21      334.69      8.09 o 
   5   5  12       43.98       35.43      7.58 o 
   0   6  12     1232.51     1295.15     14.81 o 
   2   6  12      493.69      506.51      9.12 o 
   4   6  12       43.92       33.04      4.63 o 
   6   6  12        1.16       -0.10      7.19 o 
   1   7  12       48.23       31.61      2.86 o 
   3   7  12       60.17       59.07      4.89 o 
   5   7  12       33.65       35.16      5.36 o 
   0   8  12     1726.37     1804.17     18.48 o 
   2   8  12      972.63     1037.37     13.08 o 
   4   8  12      253.53      280.60      8.48 o 
   6   8  12       46.51       54.00      7.17 o 
   1   9  12      279.29      256.48      7.36 o 
   3   9  12       64.31       66.28      5.24 o 
   5   9  12        2.83       10.03      5.00 o 
   0  10  12      837.49      847.91     14.91 o 
   2  10  12      652.97      751.24     11.48 o 
   4  10  12      266.40      348.91      9.48 o 
   6  10  12       57.56       83.28      9.13 o 
   1  11  12     1599.10     1353.77     13.98 o 
   3  11  12      889.66      848.08     12.97 o 
   5  11  12      320.41      338.96     10.37 o 
   0  12  12      243.80      160.58      7.32 o 
   2  12  12      132.86      113.25      5.45 o 
   4  12  12       38.22       64.63      6.02 o 
   6  12  12        9.75       38.69      7.31 o 
   1  13  12     3102.58     3114.77     25.64 o 
   3  13  12     1420.32     1466.20     17.64 o 
   5  13  12      398.37      423.11     12.63 o 
   0  14  12     3404.65     3203.26     37.14 o 
   2  14  12     2159.60     2129.46     20.84 o 
   4  14  12      684.78      780.97     13.88 o 
   1  15  12      126.16      179.38      6.77 o 
   3  15  12       12.29       18.68      4.82 o 
   5  15  12        0.91       -5.77      5.34 o 
   0  16  12      303.93      233.06     11.85 o 
   2  16  12      292.45      239.56      7.86 o 
   4  16  12      187.49      174.93      8.09 o 
   1  17  12      868.21      764.75     12.32 o 
   3  17  12      378.68      395.66     10.88 o 
   5  17  12       88.91      116.93      8.95 o 
   0  18  12       29.01       35.32      6.95 o 
   2  18  12       27.16       22.24      4.61 o 
   4  18  12       16.66       10.20      6.52 o 
   1  19  12      200.46      209.50      9.76 o 
   3  19  12      105.38      112.95      7.42 o 
   0  20  12       31.41       39.23      7.30 o 
   2  20  12       20.75       17.31      4.72 o 
   4  20  12        7.07       -8.86      6.28 o 
   1  21  12       84.13       93.70      6.80 o 
   3  21  12       24.57       22.86      5.88 o 
   0  22  12      121.36      116.73      9.59 o 
   2  22  12       69.64       64.72      6.71 o 
   1  23  12        3.25       -0.53      4.85 o 
   0  24  12       35.46       29.21      9.13 o 
   1   1  13      299.07      304.44      6.10 o 
   3   1  13       35.54       36.93      3.97 o 
   5   1  13        1.04       -5.33      4.45 o 
   0   2  13      590.50      604.21     10.14 o 
   2   2  13      355.24      370.64      6.90 o 
   4   2  13       80.65       96.02      6.74 o 
   6   2  13        7.88        2.14      5.79 o 
   1   3  13       31.69       34.47      3.19 o 
   3   3  13       28.50       24.95      3.89 o 
   5   3  13       13.29       14.14      7.08 o 
   0   4  13        8.10       -0.19      3.08 o 
   2   4  13        0.11        4.36      2.93 o 
   4   4  13        7.85        4.69      4.08 o 
   6   4  13        1.22       -1.18      5.51 o 
   1   5  13      190.85      181.01      4.76 o 
   3   5  13       53.42       47.64      4.61 o 
   5   5  13        8.44       10.22      5.21 o 
   0   6  13      828.56      722.34     11.34 o 
   2   6  13      326.63      330.59      7.89 o 
   4   6  13       14.79       22.80      5.05 o 
   6   6  13        1.96        8.32      5.90 o 
   1   7  13     1119.17     1007.46     10.78 o 
   3   7  13      625.13      591.71     10.75 o 
   5   7  13      203.46      201.95      9.23 o 
   0   8  13      396.92      357.69      8.60 o 
   2   8  13      247.54      278.57      7.71 o 
   4   8  13       66.20      114.66      6.52 o 
   6   8  13        8.92       26.83      8.11 o 
   1   9  13      827.83     1016.04     11.95 o 
   3   9  13      507.60      588.45     11.02 o 
   5   9  13      201.70      230.15      8.92 o 
   0  10  13     1661.05     1646.44     20.40 o 
   2  10  13     1023.56     1095.50     14.16 o 
   4  10  13      267.05      321.74     11.46 o 
   6  10  13       36.86       34.68      7.02 o 
   1  11  13      629.51      544.61      9.84 o 
   3  11  13      309.08      297.38      8.78 o 
   5  11  13       96.51      106.20      7.55 o 
   0  12  13     4238.38     4306.18     39.17 o 
   2  12  13     2813.45     2830.34     24.97 o 
   4  12  13      953.26      931.03     14.93 o 
   1  13  13      379.48      395.98      8.95 o 
   3  13  13      128.65      163.89      7.26 o 
   5  13  13       24.38       28.70      6.15 o 
   0  14  13      298.35      270.45     11.16 o 
   2  14  13      252.65      248.84      8.52 o 
   4  14  13      138.25      143.88      7.80 o 
   1  15  13        1.20       -0.76      4.04 o 
   3  15  13       17.91       21.84      5.45 o 
   5  15  13       16.58       23.06      6.25 o 
   0  16  13       52.98       58.85      7.32 o 
   2  16  13       13.84       15.12      4.75 o 
   4  16  13        0.17       -7.29      4.86 o 
   1  17  13        6.44        4.58      4.37 o 
   3  17  13        9.70        4.76      4.98 o 
   0  18  13      139.91      116.12     13.14 o 
   2  18  13       91.83       91.13      6.69 o 
   4  18  13       34.19       20.52      6.06 o 
   1  19  13        8.83        4.47      4.60 o 
   3  19  13        5.77        5.93      5.30 o 
   0  20  13       64.82       68.37      9.74 o 
   2  20  13       32.33       31.35      6.38 o 
   1  21  13       17.96       13.26      5.15 o 
   3  21  13        8.20        8.99      5.72 o 
   0  22  13       26.68       29.62     12.92 o 
   2  22  13       13.41       18.00      5.76 o 
   1  23  13       25.73       36.58      6.22 o 
   0  24  13        0.04       10.49      9.27 o 
   0   0  14      157.96      170.90      9.03 o 
   2   0  14       85.42       98.54      6.85 o 
   4   0  14       32.62       25.00      6.90 o 
   6   0  14       11.54       15.92     11.08 o 
   1   1  14      196.39      218.29      5.60 o 
   3   1  14       47.79       68.59      4.79 o 
   5   1  14        2.50        6.76      5.31 o 
   0   2  14      173.90      201.94      6.65 o 
   2   2  14      103.52      107.07      4.60 o 
   4   2  14       23.73       18.84      4.78 o 
   6   2  14        3.21        5.88      6.13 o 
   1   3  14        9.20        3.16      2.90 o 
   3   3  14       35.71       54.05      4.77 o 
   5   3  14       23.99       22.89      5.69 o 
   0   4  14       19.74       10.07      3.72 o 
   2   4  14       21.82       14.82      3.61 o 
   4   4  14       10.05        4.18      4.73 o 
   6   4  14        0.95       -0.08      6.57 o 
   1   5  14     3055.92     3013.64     21.25 o 
   3   5  14     1092.00     1078.49     14.36 o 
   5   5  14      247.35      267.22     10.16 o 
   0   6  14       15.34       24.07      4.14 o 
   2   6  14       17.39       22.03      4.48 o 
   4   6  14       19.88       28.21      4.99 o 
   6   6  14       12.61       14.73      6.17 o 
   1   7  14      904.40      979.67     11.87 o 
   3   7  14      522.91      527.30     10.53 o 
   5   7  14      173.82      199.80      9.58 o 
   0   8  14     4785.05     4308.73     35.08 o 
   2   8  14     3318.14     3063.40     26.30 o 
   4   8  14     1208.41     1178.89     16.39 o 
   6   8  14      269.92      283.27     13.43 o 
   1   9  14      642.95      609.52      9.75 o 
   3   9  14      345.48      314.78      8.82 o 
   5   9  14       90.37       78.30      6.73 o 
   0  10  14      161.73      128.90      8.07 o 
   2  10  14       88.61       76.99      6.24 o 
   4  10  14       16.28       17.39      5.18 o 
   1  11  14        9.43        7.14      3.90 o 
   3  11  14        9.75        6.34      4.41 o 
   5  11  14       12.93        9.00      5.53 o 
   0  12  14      142.80      155.31     13.69 o 
   2  12  14      120.98      109.39      6.48 o 
   4  12  14       54.90       63.42      6.25 o 
   1  13  14      903.02      967.20     13.46 o 
   3  13  14      494.69      565.52     13.11 o 
   5  13  14      156.46      194.04      9.04 o 
   0  14  14     1200.58     1098.72     24.67 o 
   2  14  14      889.16      868.43     14.51 o 
   4  14  14      375.10      416.54     11.10 o 
   1  15  14        3.04        7.85      4.07 o 
   3  15  14        0.00       -0.17      4.77 o 
   5  15  14        0.00       -1.76      5.72 o 
   0  16  14      115.61       89.89      9.74 o 
   2  16  14      101.29       92.39      7.47 o 
   4  16  14       61.49       43.36      7.56 o 
   1  17  14       99.16      109.37      6.85 o 
   3  17  14       21.12       39.22      7.32 o 
   0  18  14        0.30        3.31      7.04 o 
   2  18  14        0.95       -6.48      4.38 o 
   4  18  14        2.06        1.69      6.53 o 
   1  19  14        0.81       -2.63      4.33 o 
   3  19  14        1.30       -2.76      5.10 o 
   0  20  14        6.02       -0.21      8.49 o 
   2  20  14        4.41        0.57      5.29 o 
   1  21  14      114.98      144.77     10.90 o 
   0  22  14      138.55      191.06     13.94 o 
   2  22  14      103.99      133.86      9.23 o 
   1  23  14        5.09        3.40      5.54 o 
   1   1  15      479.62      418.26      7.52 o 
   3   1  15      101.64      149.53      6.62 o 
   5   1  15        5.07        9.51      5.45 o 
   0   2  15        3.17       -3.81      3.93 o 
   2   2  15        0.05        2.21      3.43 o 
   4   2  15        0.79       -4.80      4.30 o 
   6   2  15        0.62        8.15      6.15 o 
   1   3  15       55.69       60.60      3.99 o 
   3   3  15       13.68       16.04      4.16 o 
   5   3  15        0.84        3.35      5.14 o 
   0   4  15       42.42       63.30      5.84 o 
   2   4  15       63.11       63.12      6.24 o 
   4   4  15       66.40       68.41      6.60 o 
   6   4  15       26.33       34.33      7.53 o 
   1   5  15      435.03      368.08      7.36 o 
   3   5  15      153.92      156.78      6.73 o 
   5   5  15       22.64       40.28      6.45 o 
   0   6  15     4586.22     4443.09     40.00 o 
   2   6  15     2848.97     2811.11     24.71 o 
   4   6  15      881.98      873.99     14.22 o 
   6   6  15      188.52      170.74     12.81 o 
   1   7  15     2633.37     2638.01     23.11 o 
   3   7  15     1338.40     1356.16     24.77 o 
   5   7  15      393.22      415.23     12.51 o 
   0   8  15        0.70        4.18      5.39 o 
   2   8  15        9.56       17.77      4.29 o 
   4   8  15       17.61       41.11      5.67 o 
   1   9  15      457.30      453.08      9.40 o 
   3   9  15      254.06      281.92      8.74 o 
   5   9  15       99.38      123.45     11.62 o 
   0  10  15      169.38      212.49      9.62 o 
   2  10  15      164.31      196.61      7.32 o 
   4  10  15      106.64      118.15      7.09 o 
   1  11  15       33.56       37.06      4.94 o 
   3  11  15        1.15       -0.45      4.41 o 
   5  11  15        1.92       -2.45      6.13 o 
   0  12  15       98.14      103.27      9.44 o 
   2  12  15       90.55      101.70      8.36 o 
   4  12  15       52.12       56.82      6.27 o 
   1  13  15       41.71       31.46      5.19 o 
   3  13  15       21.30       24.41      5.37 o 
   5  13  15        5.51        4.84      5.64 o 
   0  14  15        0.02       -2.18      6.20 o 
   2  14  15        0.07        2.48      4.52 o 
   4  14  15        1.03       -0.45      5.64 o 
   1  15  15        5.12       -1.32      4.58 o 
   3  15  15       16.58        5.99      4.99 o 
   0  16  15       40.65       47.39     13.24 o 
   2  16  15       19.18       28.06      5.43 o 
   4  16  15        2.58        6.62      5.82 o 
   1  17  15       17.94        4.92      4.70 o 
   3  17  15       17.81        8.15      6.63 o 
   0  18  15       24.23       28.40      8.76 o 
   2  18  15       14.83       12.94      5.78 o 
   1  19  15        0.73       12.05      6.95 o 
   3  19  15        0.10        0.88      5.42 o 
   0  20  15       70.42       89.44     12.64 o 
   2  20  15       46.12       61.85      7.44 o 
   1  21  15       26.87       41.16      6.90 o 
   0  22  15        0.19       12.19      8.23 o 
   0   0  16      139.52      160.67     15.83 o 
   2   0  16       32.55       56.55      7.44 o 
   4   0  16        1.23        6.25      7.45 o 
   1   1  16        0.64       -4.66      3.11 o 
   3   1  16       10.62        3.65      4.58 o 
   5   1  16       12.15        7.27      7.13 o 
   0   2  16        0.50       -7.74      5.16 o 
   2   2  16        8.97        7.18      4.62 o 
   4   2  16       16.12       12.29      5.11 o 
   1   3  16     1490.52     1391.15     13.97 o 
   3   3  16      551.27      542.17     10.76 o 
   5   3  16      131.60      128.40      8.22 o 
   0   4  16      194.54      165.77     14.39 o 
   2   4  16      168.85      142.07      6.40 o 
   4   4  16      102.68       97.74      8.21 o 
   1   5  16      870.58      814.80     10.67 o 
   3   5  16      644.23      625.80     11.67 o 
   5   5  16      269.29      292.42     11.91 o 
   0   6  16        0.14        2.58      4.78 o 
   2   6  16        0.83        8.76      4.16 o 
   4   6  16        0.94       23.95      5.88 o 
   1   7  16     1151.90     1172.09     14.81 o 
   3   7  16      619.55      628.90     12.00 o 
   5   7  16      189.24      200.47      9.99 o 
   0   8  16      621.38      645.02     15.31 o 
   2   8  16      490.61      505.91     10.44 o 
   4   8  16      231.04      260.85      9.11 o 
   1   9  16       96.41       86.66      6.08 o 
   3   9  16       43.90       48.13      6.43 o 
   5   9  16        8.36        2.02      5.92 o 
   0  10  16       79.25       86.96      9.40 o 
   2  10  16       46.36       48.59      5.13 o 
   4  10  16       14.66       11.78      5.17 o 
   1  11  16      230.38      226.74      8.12 o 
   3  11  16       91.62       93.05      6.33 o 
   5  11  16       17.08        5.03      5.81 o 
   0  12  16       26.14        6.25      8.11 o 
   2  12  16       13.69       17.52      4.87 o 
   4  12  16        2.64        5.57      5.17 o 
   1  13  16      514.12      516.17     12.52 o 
   3  13  16      202.55      214.19     10.61 o 
   0  14  16       91.08      111.32     10.78 o 
   2  14  16       46.59       65.41      6.14 o 
   4  14  16        7.20       12.78      5.92 o 
   1  15  16        5.76       14.21      5.88 o 
   3  15  16        0.18        2.16      5.05 o 
   0  16  16        3.67        3.38      7.14 o 
   2  16  16        8.70        4.15      4.84 o 
   1  17  16       21.25       35.82      7.09 o 
   3  17  16        8.96       18.00      5.71 o 
   0  18  16       75.94       88.61     10.74 o 
   2  18  16       54.25       50.03      7.14 o 
   1  19  16        5.56        3.09      6.24 o 
   0  20  16        0.06        2.62      9.27 o 
   1   1  17     1270.67     1150.35     12.87 o 
   3   1  17      393.58      414.92     10.93 o 
   5   1  17       55.29       48.23      7.20 o 
   0   2  17     1446.90     1141.38     20.57 o 
   2   2  17      853.81      765.60     13.06 o 
   4   2  17      230.05      255.08      9.72 o 
   1   3  17       20.15        6.25      3.52 o 
   3   3  17        2.60        0.10      4.73 o 
   5   3  17        0.02        5.10      5.92 o 
   0   4  17       51.59       50.51      6.71 o 
   2   4  17       19.05       23.12      4.64 o 
   4   4  17        2.20        8.44      7.33 o 
   1   5  17       39.37       69.32      5.30 o 
   3   5  17        8.01       12.89      4.75 o 
   5   5  17        0.27        5.35      5.96 o 
   0   6  17     1511.51     1473.72     23.50 o 
   2   6  17     1067.42     1063.94     14.85 o 
   4   6  17      402.61      439.45     12.10 o 
   1   7  17      135.30      180.68      7.54 o 
   3   7  17       71.62       93.70      6.35 o 
   5   7  17       26.86       20.72      7.15 o 
   0   8  17      152.82      166.29     10.93 o 
   2   8  17       64.09       90.15      7.19 o 
   4   8  17        3.69       13.21      5.19 o 
   1   9  17       24.78       34.36      5.80 o 
   3   9  17        9.40        3.34      6.69 o 
   0  10  17       23.33       10.81      9.68 o 
   2  10  17       27.36       11.92      4.70 o 
   4  10  17       19.69       11.00      5.32 o 
   1  11  17       69.11       77.42      6.77 o 
   3  11  17       27.11       22.54      5.22 o 
   0  12  17        1.44       -9.27      8.87 o 
   2  12  17        2.49       -1.40      4.53 o 
   4  12  17        2.18       -4.95      4.96 o 
   1  13  17       58.45       54.87      7.48 o 
   3  13  17       24.41       16.05      5.80 o 
   0  14  17       87.48      102.79     10.79 o 
   2  14  17       41.84       47.71      6.02 o 
   1  15  17       56.23       52.62      7.59 o 
   3  15  17       10.83       23.65      5.96 o 
   0  16  17       20.60       18.09      8.13 o 
   2  16  17       11.74       10.56      5.78 o 
   1  17  17      102.78       96.38      8.85 o 
   0  18  17      105.23       74.85     10.66 o 
   2  18  17       63.82       57.58      8.83 o 
   1  19  17       90.57       97.53     10.18 o 
   0   0  18       51.55       43.10     24.92 o 
   2   0  18       38.51       59.45      8.76 o 
   4   0  18       18.02        1.40      8.10 o 
   1   1  18      245.06      268.55      9.55 o 
   3   1  18       83.69      107.76      7.26 o 
   5   1  18       18.51       21.46      7.38 o 
   0   2  18        0.04        3.92      5.87 o 
   2   2  18        0.36       -0.96      4.54 o 
   4   2  18        0.19       -5.53      5.27 o 
   1   3  18       15.89       20.86      4.26 o 
   3   3  18        2.01       -5.91      4.62 o 
   5   3  18        9.75       17.41      6.85 o 
   0   4  18      321.79      261.95     11.16 o 
   2   4  18      310.91      248.38     11.17 o 
   4   4  18      196.81      166.66      8.90 o 
   1   5  18       49.01       57.65      5.77 o 
   3   5  18       17.94       27.93      5.15 o 
   5   5  18        1.53       -8.78      5.92 o 
   0   6  18      805.36      832.06     24.43 o 
   2   6  18      474.90      527.10     11.61 o 
   4   6  18      124.14      162.83      8.88 o 
   1   7  18       82.36       80.01      6.22 o 
   3   7  18       20.45       15.57      5.73 o 
   0   8  18        8.12       13.52     27.26 o 
   2   8  18        2.86        2.21      4.38 o 
   4   8  18        0.05       -0.59      5.39 o 
   1   9  18        9.99       13.15      5.32 o 
   3   9  18        0.00        1.05      4.59 o 
   0  10  18       11.42       10.38      9.42 o 
   2  10  18        2.75        2.35      4.68 o 
   4  10  18        0.10        3.24      5.17 o 
   1  11  18       24.75       31.03      6.02 o 
   3  11  18        6.22        3.31      4.96 o 
   0  12  18       23.86       26.77     11.17 o 
   2  12  18        8.94       16.56      5.25 o 
   1  13  18       20.08       26.25      6.85 o 
   3  13  18        3.93        3.88      5.24 o 
   0  14  18       44.70       77.37     16.71 o 
   2  14  18       19.21       20.63      5.50 o 
   1  15  18        3.71       11.98      9.46 o 
   3  15  18        3.40        4.56      5.75 o 
   0  16  18       60.72       42.04     12.25 o 
   2  16  18       36.16       35.30      7.76 o 
   1  17  18      176.47      207.26     22.19 o 
   0  18  18       13.21       24.80     11.68 o 
   1   1  19       53.42       51.90      5.31 o 
   3   1  19       16.66       20.71      5.96 o 
   0   2  19       24.66       16.64      6.65 o 
   2   2  19        5.23        8.94      4.35 o 
   4   2  19        1.65       -2.51      5.89 o 
   1   3  19      300.34      291.32     10.23 o 
   3   3  19      174.88      174.99      8.68 o 
   0   4  19      210.63      185.80     14.13 o 
   2   4  19      146.59      131.55      8.08 o 
   4   4  19       51.83       42.48      6.84 o 
   1   5  19      560.73      517.73     12.87 o 
   3   5  19      219.00      226.52     13.19 o 
   0   6  19        5.10        8.56      7.48 o 
   2   6  19        0.41        6.87      4.85 o 
   4   6  19        1.25        2.16      5.86 o 
   1   7  19       30.29       47.89      7.12 o 
   3   7  19        6.59       15.72      5.04 o 
   0   8  19      125.64      125.84     53.06 o 
   2   8  19       57.63       58.05      6.75 o 
   4   8  19        7.29       18.66      6.17 o 
   1   9  19       89.73       96.90      8.29 o 
   3   9  19       43.09       38.35      5.66 o 
   0  10  19       90.14      103.34     14.19 o 
   2  10  19       31.42       38.11      6.56 o 
   1  11  19        0.85       -0.62      5.93 o 
   3  11  19        7.16        2.36      5.37 o 
   0  12  19       32.27       35.51     11.97 o 
   2  12  19       14.11       17.61      6.01 o 
   1  13  19       27.44       30.41      7.79 o 
   3  13  19        6.91        8.73      5.96 o 
   0  14  19       13.20       27.97     11.55 o 
   2  14  19       14.36       31.28      7.63 o 
   1  15  19        8.40       14.53      6.65 o 
   0  16  19       32.73       42.18     14.66 o 
   0   0  20      221.38      282.97     17.44 o 
   2   0  20      118.86      133.88     11.88 o 
   4   0  20       26.20       40.36     10.28 o 
   1   1  20       72.40       57.32      5.72 o 
   3   1  20       36.64       33.45      6.58 o 
   0   2  20       97.70      100.33     13.62 o 
   2   2  20       73.99       80.69      7.66 o 
   4   2  20       27.56       29.64      8.74 o 
   1   3  20       13.39       -0.70      5.26 o 
   3   3  20       15.70       11.05      5.70 o 
   0   4  20      215.25      170.01     11.91 o 
   2   4  20      129.66      113.94      7.25 o 
   4   4  20       36.71       25.46      7.00 o 
   1   5  20       56.59       46.79      6.78 o 
   3   5  20       52.62       32.00      6.38 o 
   0   6  20       10.44       16.83     14.07 o 
   2   6  20        0.95        0.03      4.96 o 
   1   7  20      188.96      157.64      9.73 o 
   3   7  20       88.81       78.70      6.88 o 
   0   8  20       10.27       18.88     10.52 o 
   2   8  20        5.38        7.84      5.81 o 
   1   9  20        0.01        9.01      6.40 o 
   3   9  20        2.17        2.12      5.35 o 
   0  10  20      229.91      222.83     18.31 o 
   2  10  20      134.17      126.86      8.68 o 
   1  11  20       95.22      118.53     10.79 o 
   0  12  20      148.48      178.03     57.16 o 
   2  12  20       83.24      112.76      8.69 o 
   1  13  20       49.59       83.64     16.50 o 
   0  14  20       49.38       74.96     14.23 o 
   1   1  21       24.12       25.26      6.23 o 
   3   1  21        2.86        8.05      6.08 o 
   0   2  21       70.20       65.95      8.64 o 
   2   2  21       39.97       47.12      9.05 o 
   1   3  21       26.28       11.50      7.13 o 
   3   3  21       19.68       16.45      6.35 o 
   0   4  21       17.55       -2.69      9.59 o 
   2   4  21        8.60       12.14      6.09 o 
   1   5  21        3.25        6.75      6.32 o 
   3   5  21        3.26        0.83      5.53 o 
   0   6  21       11.77       16.33     11.73 o 
   2   6  21        4.80        2.42      5.81 o 
   1   7  21       89.00      107.75      9.21 o 
   0   8  21       10.37        7.69     10.83 o 
   2   8  21        4.34       -0.09      6.35 o 
   1   9  21        9.39        9.25      8.00 o 
   0  10  21        7.88        7.23     11.10 o 
   2  10  21        3.85       10.78      6.32 o 
   1  11  21       27.99       19.84      8.33 o 
   0  12  21        0.01       -8.71     18.76 o 
   0   0  22      214.17      213.00     27.26 o 
   2   0  22      122.59      107.92     29.61 o 
   1   1  22      100.75       96.06      8.30 o 
   0   2  22       18.24       13.64      8.64 o 
   2   2  22        8.16       -1.96      7.75 o 
   1   3  22      179.82      169.85      9.55 o 
   0   4  22        0.17       -1.26     10.40 o 
   2   4  22        0.00       -0.22     10.05 o 
   1   5  22       87.22       93.00      9.04 o 
   0   6  22       33.15       19.63     11.68 o 
   2   6  22       29.23       25.87      7.36 o 
   1   7  22       14.49        6.96      7.99 o 
   0   8  22        3.66       11.95     11.83 o 
   1   9  22       16.20       11.14      9.48 o 
   1   1  23      119.15      139.30     10.49 o 
   0   2  23        2.50        7.25     11.13 o 
   1   3  23       13.00       13.86      7.41 o 
   0   4  23       67.61       76.10     16.71 o 
                                                 
